# Supplementary material for: Knowledge Mapping of Multicriteria Decision Analysis in Healthcare: A Bibliometric Analysis
Source: Front Public Health. 2022 Jun 9;10:895552. doi: 10.3389/fpubh.2022.895552 (PMC9218106; doi:10.3389/fpubh.2022.895552)
Supplement: Supplementary file 1 [file Table_1.XLS]

## Sheet: Additional file 1
Publication Type	Authors	Book Authors	Book Editors	Book Group Authors	Author Full Names	Book Author Full Names	Group Authors	Article Title	Source Title	Book Series Title	Book Series Subtitle	Language	Document Type	Conference Title	Conference Date	Conference Location	Conference Sponsor	Conference Host	Author Keywords	Keywords Plus	Abstract	Addresses	Reprint Addresses	Email Addresses	Researcher Ids	ORCIDs	Funding Orgs	Funding Text	Cited References	Cited Reference Count	Times Cited, WoS Core	Times Cited, All Databases	180 Day Usage Count	Since 2013 Usage Count	Publisher	Publisher City	Publisher Address	ISSN	eISSN	ISBN	Journal Abbreviation	Journal ISO Abbreviation	Publication Date	Publication Year	Volume	Issue	Part Number	Supplement	Special Issue
J	Ni, L; Chen, YW; de Brujin, O				Ni, Lei; Chen, Yu-wang; de Brujin, Oscar			Towards understanding socially influenced vaccination decision making: An integrated model of multiple criteria belief modelling and social network analysis	EUROPEAN JOURNAL OF OPERATIONAL RESEARCH			English	Article						OR in health services; Vaccination decision making; Influence spreading; Social network; Evidential reasoning		Understanding the socially influenced decision-making process that determines voluntary vaccination is essential for developing strategies and interventions of vaccine-preventable diseases. Both theoretical and experimental studies have suggested that a variety of factors, such as safety of vaccines, severity of diseases, information and advice from healthcare professionals, influence an individu…	[Ni, Lei; Chen, Yu-wang; de Brujin, Oscar] Univ Manchester, Decis & Cognit Sci Res Ctr, Alliance Manchester Business Sch, Manchester M15 6PB, Lancs, England	Chen, YW (corresponding author), Univ Manchester, Decis & Cognit Sci Res Ctr, Alliance Manchester Business Sch, Manchester M15 6PB, Lancs, England.	yu-wang.chen@manchester.ac.uk	Chen, Yu-wang/A-1129-2019	Chen, Yu-wang/0000-0002-2007-1821				66	0	0	59	59	ELSEVIER	AMSTERDAM	RADARWEG 29, 1043 NX AMSTERDAM, NETHERLANDS	0377-2217	1872-6860		EUR J OPER RES	Eur. J. Oper. Res.	AUG 16	2021	293	1
J	Pamucar, D; Puska, A; Stevic, Z; Cirovic, G				Pamucar, Dragan; Puska, Adis; Stevic, Zeljko; Cirovic, Goran			A new intelligent MCDM model for HCW management: The integrated BWM-MABAC model based on D numbers	EXPERT SYSTEMS WITH APPLICATIONS			English	Article						D numbers; MABAC; BWM; Fuzzy linguistic variable; Waste management	MULTICRITERIA DECISION-MAKING; CARE WASTE MANAGEMENT; TREATMENT TECHNOLOGIES; SELECTION; VIKOR; TOPSIS; RISK	Healthcare waste (HCW) management is a complex and challenging problem. It is one of the priorities in health. An increase in the number of the health services provided leads to an increase in the amount of HCW, which has particularly been noticeable in recent years. Since this is the waste that may pose a risk to humans and the environment, it is necessary to ensure an adequate treatment of the …	[Pamucar, Dragan] Univ Def Belgrade, Mil Acad, Dept Logist, Pavla Jurisica Sturma 33, Belgrade 11000, Serbia; [Puska, Adis] Inst Sci Res & Dev, Brcko Dist, Bosnia & Herceg; [Stevic, Zeljko] Univ East Sarajevo, Fac Transport & Traff Engn, Vojvode Misica 52, Doboj 74000, Bosnia & Herceg; [Cirovic, Goran] Univ Novi Sad, Fac Tech Sci, Novi Sad, Serbia	Pamucar, D (corresponding author), Univ Def Belgrade, Mil Acad, Dept Logist, Pavla Jurisica Sturma 33, Belgrade 11000, Serbia.	dpamucar@gmail.com						66	0	0	0	0	PERGAMON-ELSEVIER SCIENCE LTD	OXFORD	THE BOULEVARD, LANGFORD LANE, KIDLINGTON, OXFORD OX5 1GB, ENGLAND	0957-4174	1873-6793		EXPERT SYST APPL	Expert Syst. Appl.	AUG 1	2021	175
J	Singh, S; Verma, R; Koul, S				Singh, Sudhanshu; Verma, Rakesh; Koul, Saroj			A data-driven approach to shared decision-making in a healthcare environment	OPSEARCH			English	Article; Early Access						Data-driven; Interactive; Decision support; Process-mining; PROMETHEE; Healthcare	SUPPORT-SYSTEM; MANAGEMENT; PROMETHEE	This case study proposes a novel methodology for hospital management to plan and implement short to medium-term improvement initiatives by integrating data-driven decision-making with Multi-Criteria Decision-Making/Analysis (MCDM/A). Historical data on 165 patients operated upon in eye surgery department was first analysed (using Tableau software) to provide overall insights supported by process …	[Singh, Sudhanshu; Verma, Rakesh] NITIE, Mumbai, Maharashtra, India; [Koul, Saroj] OP Jindal Global Univ, Delhi Ncr, India	Verma, R (corresponding author), NITIE, Mumbai, Maharashtra, India.	ssingh11@gmail.com; Rakeshverma@nitie.ac.in; skoul@jgu.edu.in						32	0	0	0	0	SPRINGER INDIA	NEW DELHI	7TH FLOOR, VIJAYA BUILDING, 17, BARAKHAMBA ROAD, NEW DELHI, 110 001, INDIA	0030-3887	0975-0320		OPSEARCH	Opsearch
J	Hamid, RA; Albahri, AS; Albahri, OS; Zaidan, AA				Hamid, Rula A.; Albahri, A. S.; Albahri, O. S.; Zaidan, A. A.			Dempster-Shafer theory for classification and hybridised models of multi-criteria decision analysis for prioritisation: a telemedicine framework for patients with heart diseases	JOURNAL OF AMBIENT INTELLIGENCE AND HUMANIZED COMPUTING			English	Article; Early Access						Telemedicine; Classification; Prioritisation; Chronic heart disease; Dempster-Shafer theory; Multi-criteria decision-making	TRIAGE	Hybridised classification and prioritisation of patients with chronic heart diseases (CHDs) can save lives by categorising them on the basis of disease severity and determining priority patients. Such hybridisation is challenging and thus has not been reported in the literature on telemedicine. This paper presents an intelligent classification and prioritisation framework for patients with CHDs w…	[Hamid, Rula A.] Univ Informat Technol & Commun UOITC, Coll Business Informat, Baghdad, Iraq; [Albahri, A. S.] Iraqi Commiss Comp & Informat ICCI, Informat Inst Postgrad Studies IIPS, Baghdad, Iraq; [Albahri, O. S.; Zaidan, A. A.] Univ Pendidikan Sultan Idris, Dept Comp, Tanjung Malim 35900, Malaysia	Albahri, AS (corresponding author), Iraqi Commiss Comp & Informat ICCI, Informat Inst Postgrad Studies IIPS, Baghdad, Iraq.	eng_rula_amjed@uoitc.edu.iq; ahmed.bahri1978@iips.icei.edu.iq; osamah@fskik.upsi.edu.my; aws.alaa@gmail.com			Universiti Pendidikan Sultan Idris, Malaysia [2019-0125-109-01]	The authors are grateful to the Universiti Pendidikan Sultan Idris, Malaysia for funding this study under UPSI Rising Star Grant No. 2019-0125-109-01.		58	0	0	0	0	SPRINGER HEIDELBERG	HEIDELBERG	TIERGARTENSTRASSE 17, D-69121 HEIDELBERG, GERMANY	1868-5137	1868-5145		J AMB INTEL HUM COMP	J. Ambient Intell. Humaniz. Comput.
J	Khan, I; Pintelon, L; Martin, H				Khan, Ilyas; Pintelon, Liliane; Martin, Harry			The Application of Multicriteria Decision Analysis Methods in Health Care: A Literature Review	MEDICAL DECISION MAKING			English	Review; Early Access						MCDA in health care; MCDA methods in health care; MCDA methods in health care decision making; Multicriteria decision analysis in health care; Multicriteria decision analysis methods in health care	MAKING TECHNIQUES; MCDA	Objectives The main objectives of this article are 2-fold. First, we explore the application of multicriteria decision analysis (MCDA) methods in different areas of health care, particularly the adoption of various MCDA methods across health care decision making problems. Second, we report on the publication trends on the application of MCDA methods in health care. Method PubMed was searched for …	[Khan, Ilyas; Pintelon, Liliane] Katholieke Univ Leuven, Ctr Ind Management, Celestijnenlaan 300,Box 2422, B-3001 Leuven, Flanders, Belgium; [Martin, Harry] Dutch Open Univ, Fac Management Sci & Technol, Heerlen, Limburg, Netherlands	Khan, I (corresponding author), Katholieke Univ Leuven, Ctr Ind Management, Celestijnenlaan 300,Box 2422, B-3001 Leuven, Flanders, Belgium.	Ilyas.khan@kuleuven.be						40	0	0	0	0	SAGE PUBLICATIONS INC	THOUSAND OAKS	2455 TELLER RD, THOUSAND OAKS, CA 91320 USA	0272-989X	1552-681X		MED DECIS MAKING	Med. Decis. Mak.
J	Asadi, S; Nilashi, M; Abumalloh, RA; Samad, S; Ahani, A; Ghabban, F; Yusuf, SYM; Supriyanto, E				Asadi, Shahla; Nilashi, Mehrbakhsh; Abumalloh, Rabab Ali; Samad, Sarminah; Ahani, Ali; Ghabban, Fahad; Yusuf, Salma Yasmin Mohd; Supriyanto, Eko			Evaluation of Factors to Respond to the COVID-19 Pandemic Using DEMATEL and Fuzzy Rule-Based Techniques	INTERNATIONAL JOURNAL OF FUZZY SYSTEMS			English	Article; Early Access						Multi-criteria decision making; COVID-19; Malaysian government; Public health; DEMATEL; Fuzzy rule-based	MOVEMENT CONTROL ORDER; DECISION-MAKING; MASS GATHERINGS; KLANG VALLEY; AIR-QUALITY; MALAYSIA; SYSTEM; IMPACT; MCO; PERFORMANCE	Since social and environmental conditions have changed dramatically in recent years, the spectrum of diseases caused by infections is also evolving rapidly. The outspread of COVID-19 has resulted in an emergency situation across the globe with significant effects on the population's lives, families, and societies, leading to concerns the World Health Organization. Accordingly, the virus has subst…	[Asadi, Shahla] Univ Kebangsaan Malaysia, Fac Informat Sci & Technol, Ctr Software Technol & Management, Bangi 43600, Selangor, Malaysia; [Nilashi, Mehrbakhsh; Supriyanto, Eko] Univ Teknol Malaysia, Fac Engn, Sch Biomed Engn & Hlth Sci, Johor Baharu 81310, Skudai, Malaysia; [Abumalloh, Rabab Ali] Imam Abdulrahman Bin Faisal Univ, Comp Dept, Community Coll, POB 1982, Dammam, Saudi Arabia; [Samad, …	Nilashi, M (corresponding author), Univ Teknol Malaysia, Fac Engn, Sch Biomed Engn & Hlth Sci, Johor Baharu 81310, Skudai, Malaysia.; Nilashi, M (corresponding author), Univ Sains Malaysia, Ctr Global Sustainabil Studies CGSS, George Town 11800, Malaysia.	nilashidotnet@hotmail.com						93	0	0	0	0	SPRINGER HEIDELBERG	HEIDELBERG	TIERGARTENSTRASSE 17, D-69121 HEIDELBERG, GERMANY	1562-2479	2199-3211		INT J FUZZY SYST	Int. J. Fuzzy Syst.
J	Piaggio, D; Castaldo, R; Cinelli, M; Cinelli, S; Maccaro, A; Pecchia, L				Piaggio, Davide; Castaldo, Rossana; Cinelli, Marco; Cinelli, Sara; Maccaro, Alessia; Pecchia, Leandro			A framework for designing medical devices resilient to low-resource settings	GLOBALIZATION AND HEALTH			English	Article						Medical device design; Low-resource settings; Delphi survey; Resilient medical devices; Contextual design; MCDA	TECHNOLOGY; BARRIERS	Background To date (April 2021), medical device (MD) design approaches have failed to consider the contexts where MDs can be operationalised. Although most of the global population lives and is treated in Low- and Middle-Income Countries (LMCIs), over 80% of the MD market share is in high-resource settings, which set de facto standards that cannot be taken for granted in lower resource settings. …	[Piaggio, Davide; Castaldo, Rossana; Maccaro, Alessia; Pecchia, Leandro] Univ Warwick, Sch Engn, Coventry CV4 7AL, W Midlands, England; [Cinelli, Marco] Poznan Univ Tech, Inst Comp Sci, Piotrowo 2, PL-60965 Poznan, Poland; [Cinelli, Sara] Univ Padua, Dept Informat Engn, I-35131 Padua, Italy	Piaggio, D (corresponding author), Univ Warwick, Sch Engn, Coventry CV4 7AL, W Midlands, England.	d.piaggio@warwick.ac.uk		Piaggio, Davide/0000-0001-5408-9360	European Union's Horizon 2020 research and innovation programme under the Marie Sklodowska-Curie grant [743553]; University of Warwick; EPSRC Impact Accelerator AwardUK Research & Innovation (UKRI)Engineering & Physical Sciences Research Council (EPSRC) [EP/K503848/1, EP/R511808/1]; University of Warwick through the EPSRC IAA grant [EP/R511808/1]; University of Warwick through a WIRL COFUND Fello…	Marco Cinelli acknowledges that this project has received funding from the European Union's Horizon 2020 research and innovation programme under the Marie Sklodowska-Curie grant agreement No 743553. Leandro Pecchia and Davide Piaggio received support from the University of Warwick with two Warwick Impact Found grants supported by the EPSRC Impact Accelerator Award (EP/K503848/1 and EP/R511808/1).…		45	0	0	0	0	BMC	LONDON	CAMPUS, 4 CRINAN ST, LONDON N1 9XW, ENGLAND		1744-8603		GLOBALIZATION HEALTH	Global. Health	JUN 22	2021	17	1
J	Nasser, SC; Aderian, SS; Khoury, H; Samaha, D				Nasser, Soumana C.; Aderian, Sandrine Sarine; Khoury, Hanane; Samaha, Dima			Multiple criteria decision analysis for medicine reimbursement in the Lebanese context	INTERNATIONAL JOURNAL OF TECHNOLOGY ASSESSMENT IN HEALTH CARE			English	Article						MCDA; Decision making; EVIDEM; Advance value framework	HEALTH TECHNOLOGY-ASSESSMENT; ANALYSIS MCDA; MULTICRITERIA; CHALLENGES; FRAMEWORK; AGENCIES; VALUES	Objective The objective of this exploratory analysis is to reflect and discuss which criteria of multiple criteria decision analysis (MCDA) would be relevant as part of value determination when appraising healthcare interventions in the Lebanese context. Methods A workshop was conducted as part of the International Society for Pharmacoeconomics and Outcomes Research (ISPOR) Lebanon Chapter and in…	[Nasser, Soumana C.; Aderian, Sandrine Sarine] Lebanese Amer Univ, Sch Pharm, POB 36S, Byblos, Lebanon; [Khoury, Hanane] Certara Evidence & Access, Montreal, PQ, Canada; [Samaha, Dima] Certara Evidence & Access, London, England	Nasser, SC (corresponding author), Lebanese Amer Univ, Sch Pharm, POB 36S, Byblos, Lebanon.	soumana.nasser@lau.edu.lb						30	0	0	0	0	CAMBRIDGE UNIV PRESS	NEW YORK	32 AVENUE OF THE AMERICAS, NEW YORK, NY 10013-2473 USA	0266-4623	1471-6348		INT J TECHNOL ASSESS	Int. J. Technol. Assess. Health Care	JUN 21	2021	37	1
J	Holtorf, AP; Kristin, E; Assamawakin, A; Upakdee, N; Indrianti, R; Apinchonbancha, N				Holtorf, Anke-Peggy; Kristin, Erna; Assamawakin, Anunchai; Upakdee, Nilawan; Indrianti, Rina; Apinchonbancha, Napassorn			Case studies for implementing MCDA for tender and purchasing decisions in hospitals in Indonesia and Thailand	JOURNAL OF PHARMACEUTICAL POLICY AND PRACTICE			English	Article						Multi-criteria decision analysis; MCDA; Multi-source pharmaceuticals; Tender selection; Purchasing; Implementation; Hospital pharmacy; Hospital formulary; Low- and middle-income countries; LMICs	HEALTH-CARE; KNOWLEDGE; MODEL	Background A multi-criteria decision analysis (MCDA) approach has been suggested for helping purchasers in low- and middle-income countries in an evidence-based assessment of multi-source pharmaceuticals to mitigate potential adverse consequences of price-based decisions on patient access to effective medicines. Six workshops for developing MCDA-instruments for purchasing were conducted in Indone…	[Holtorf, Anke-Peggy] Hlth Outcomes Strategies GmbH, Colmarerstr 58, CH-4055 Basel, Switzerland; [Holtorf, Anke-Peggy] Univ Utah, Coll Pharm, Pharmacotherapy Outcomes Res Ctr, Salt Lake City, UT 84112 USA; [Kristin, Erna] Univ Gadjah Mada, Fac Med Publ Hlth & Nursing, Dept Pharmacol Therapy, Yogyakarta, Indonesia; [Assamawakin, Anunchai] Mahidol Univ, Fac Pharm, Dept Pharmacol, 447 Sri Ayuthaya R…	Holtorf, AP (corresponding author), Hlth Outcomes Strategies GmbH, Colmarerstr 58, CH-4055 Basel, Switzerland.; Holtorf, AP (corresponding author), Univ Utah, Coll Pharm, Pharmacotherapy Outcomes Res Ctr, Salt Lake City, UT 84112 USA.	anke.holtorf@health-os.com			Abbott Product Operation AG (Switzerland)	The research and implementation activities reported in this manuscript were funded by the Abbott Product Operation AG (Switzerland); the design, evaluation, and interpretation of the data were fully and independently undertaken by the lead authors and all authors have approved the manuscript for submission. The interviewees received compensation for the time during the interviews based on fair ma…		36	0	0	1	1	SPRINGERNATURE	LONDON	CAMPUS, 4 CRINAN ST, LONDON, N1 9XW, ENGLAND		2052-3211		J PHARM POLICY PRACT	J. Pharm. Policy Pract.	JUN 14	2021	14	1
J	Ozcelik, G; Nalkiran, M				Ozcelik, Gokhan; Nalkiran, Makbule			An Extension of EDAS Method Equipped with Trapezoidal Bipolar Fuzzy Information: An Application from Healthcare System	INTERNATIONAL JOURNAL OF FUZZY SYSTEMS			English	Article; Early Access						EDAS method; Bipolar fuzzy numbers; Trapezoidal bipolar fuzzy numbers	MULTICRITERIA DECISION-MAKING; NEUTROSOPHIC TOPSIS; MEDICAL DEVICES; SELECTION; EQUIPMENT	The paper introduces a novel evaluation based on distance from average solution equipped with trapezoidal bipolar fuzzy sets (TrBF-EDAS) to handle Multi-Criteria Group Decision- Making problems which include linguistic vagueness regarding the decision-makers' double-sided judgmental thinking. The applicability of the TrBF-EDAS is demonstrated through an illustrative application with a real backgr…	[Ozcelik, Gokhan; Nalkiran, Makbule] Karadeniz Tech Univ, Fac Engn, Dept Ind Engn, TR-06180 Ortahisar Trabzon, Turkey	Ozcelik, G (corresponding author), Karadeniz Tech Univ, Fac Engn, Dept Ind Engn, TR-06180 Ortahisar Trabzon, Turkey.	ozcelikozcelik@gmail.com; makbulenalkiran@gmail.com						60	0	0	1	1	SPRINGER HEIDELBERG	HEIDELBERG	TIERGARTENSTRASSE 17, D-69121 HEIDELBERG, GERMANY	1562-2479	2199-3211		INT J FUZZY SYST	Int. J. Fuzzy Syst.
J	Khan, A; Abosuliman, SS; Ashraf, S; Abdullah, S				Khan, Aziz; Abosuliman, Shougi S.; Ashraf, Shahzaib; Abdullah, Saleem			Hospital admission and care of COVID-19 patients problem based on spherical hesitant fuzzy decision support system	INTERNATIONAL JOURNAL OF INTELLIGENT SYSTEMS			English	Article						aggregation operators; COVID-19 patient's care and admission scheduling problem; spherical fuzzy set; spherical hesitant fuzzy set	AGGREGATION OPERATORS; T-NORMS; SETS; REPRESENTATION; RANKING; ENTROPY; TOPSIS	The emergency response to the health care management in the hospital do not have enough systems for providing medical service to the COVID19 patients (e.g., scheduled or nonemergency). Therefore, in this paper, we developed an emergency decision support model for consideration of patients care and admission scheduling (PCAS). The complex decision support model assigns a set of patients into a num…	[Khan, Aziz; Abdullah, Saleem] Abdul Wali Khan Univ, Dept Math, Mardan, Khyber Pakhtunk, Pakistan; [Abosuliman, Shougi S.] King Abdulaziz Univ, Fac Maritime Studies, Dept Supply Chain & Maritime Business, Jeddah, Saudi Arabia; [Ashraf, Shahzaib] Bacha Khan Univ, Dept Math & Stat, Charsadda 24420, Khyber Pakhtunk, Pakistan	Ashraf, S (corresponding author), Bacha Khan Univ, Dept Math & Stat, Charsadda 24420, Khyber Pakhtunk, Pakistan.	shahzaibashraf@bkuc.edu.pk	Ashraf, Shahzaib/AAA-3584-2019	Ashraf, Shahzaib/0000-0002-8616-8829	Deanship of Scientific Research (DSR), King Abdulaziz University, Jeddah [DF-193-980-1441]; DSR	This study was supported by the Deanship of Scientific Research (DSR), King Abdulaziz University, Jeddah, under the (grant no. DF-193-980-1441). The authors, therefore, gratefully acknowledge DSR technical and financial support.		68	0	0	1	1	WILEY	HOBOKEN	111 RIVER ST, HOBOKEN 07030-5774, NJ USA	0884-8173	1098-111X		INT J INTELL SYST	Int. J. Intell. Syst.	AUG	2021	36	8
J	Farghaly, MN; Al Dallal, SAM; Fasseeh, AN; Monsef, NA; Suliman, EAMA; Tahoun, MA; Abaza, S; Kalo, Z				Farghaly, Mohamed Naser; Al Dallal, Sara Ahmad Mohammad; Fasseeh, Ahmad Nader; Monsef, Nahed AbdulKhaleq; Suliman, Eldaw Abdalla Mohamed Ali; Tahoun, Mohamed Attia; Abaza, Sherif; Kalo, Zoltan			Recommendation for a Pilot MCDA Tool to Support the Value-Based Purchasing of Generic Medicines in the UAE	FRONTIERS IN PHARMACOLOGY			English	Article						pharmaceutical policy; off-patent pharmaceuticals; value-based health care; multi-criteria decision analysis; Dubai Health Authority; United Arab Emirates	HEALTH TECHNOLOGY-ASSESSMENT; DECISION-ANALYSIS; PHARMACEUTICALS; MODEL	Introduction: In recent periods the United Arab Emirates (UAE) has strengthened economic measures in its pharmaceutical policy by promoting local manufacturing and facilitating the use of generic medicines. International examples indicate the importance of quality control elements in the implementation of cost containment policies. Multicriteria Decision Analysis (MCDA) is increasingly used in he…	[Farghaly, Mohamed Naser; Al Dallal, Sara Ahmad Mohammad] Dubai Hlth Author, Dubai Hlth Insurance Corp, Dubai, U Arab Emirates; [Fasseeh, Ahmad Nader] Eotvos Lorand Univ, Doctoral Sch Sociol, Budapest, Hungary; [Fasseeh, Ahmad Nader] Syreon Middle East, Alexandria, Egypt; [Monsef, Nahed AbdulKhaleq] Strategy & Corp Dev Sect, Dubai, U Arab Emirates; [Suliman, Eldaw Abdalla Mohamed Ali] Hlth Regula…	Kalo, Z (corresponding author), Semmelweis Univ, Ctr Hlth Technol Assessment, Budapest, Hungary.; Kalo, Z (corresponding author), Syreon Res Inst, Budapest, Hungary.	kalo.zoltan@semmelweis-univ.hu	Kalo, Zoltan/G-7582-2011	Kalo, Zoltan/0000-0001-7762-2607	Abbott Products Operations AG	Syreon Research Institute received funding from Abbott Products Operations AG to coordinate this study.		25	0	0	0	0	FRONTIERS MEDIA SA	LAUSANNE	AVENUE DU TRIBUNAL FEDERAL 34, LAUSANNE, CH-1015, SWITZERLAND	1663-9812			FRONT PHARMACOL	Front. Pharmacol.	JUN 8	2021	12
J	Huang, SW; Liou, JJH; Chuang, HH; Tzeng, GH				Huang, Sun-Weng; Liou, James J. H.; Chuang, Hai-Hua; Tzeng, Gwo-Hshiung			Using a Modified VIKOR Technique for Evaluating and Improving the National Healthcare System Quality	MATHEMATICS			English	Article						COVID-19 epidemic; healthcare system quality; modified VIKOR technique; hybrid multiple attribute decision-making (MADM) method; anti-epidemic	PERFORMANCE EVALUATION; SERVICE QUALITY; FUZZY VIKOR; HOSPITALS; COUNTRIES; CAPACITY; MCDM	The effectiveness of the national/regional healthcare system is one of the keys to prevent the spread of COVID-19. In the face of this unknown pandemic, where the healthcare system should continue to be promoted and improved are crucial decision issues. In the past, most studies have used the subjective opinions of experts for analysis and decision-making processes when investigating complicated …	[Huang, Sun-Weng; Liou, James J. H.] Natl Taipei Univ Technol, Dept Ind Engn & Management, Taipei 10608, Taiwan; [Huang, Sun-Weng; Tzeng, Gwo-Hshiung] Natl Taipei Univ, Coll Publ Affairs, Grad Inst Urban Planning, New Taipei 23741, Taiwan; [Chuang, Hai-Hua] Chang Gung Mem Hosp, Dept Family Med, Taipei & Linkou Branch, Taoyuan 33305, Taiwan; [Chuang, Hai-Hua] Chang Gung Univ, Coll Med, Taoyuan 333…	Liou, JJH (corresponding author), Natl Taipei Univ Technol, Dept Ind Engn & Management, Taipei 10608, Taiwan.	t107379004@ntut.org.tw; jamesjhliou@gmail.com; chhaihua@gmail.com; ghtzeng@gm.ntpu.edu.tw	, Hai-Hua/A-5144-2015	, Hai-Hua/0000-0002-7394-4016; xiao shi di, san weng/0000-0001-8744-4496; Liou, James/0000-0002-6918-6048	Ministry of Science and Technology, TaiwanMinistry of Science and Technology, Taiwan [MOST 107-2410-H-305-038-MY3, MOST 108-2221-E-305-002-MY3, MOST 109-2410-H-305-056]	This research was funded by the Ministry of Science and Technology, Taiwan, grant number MOST 107-2410-H-305-038-MY3, MOST 108-2221-E-305-002-MY3 and MOST 109-2410-H-305-056.		54	0	0	0	0	MDPI	BASEL	ST ALBAN-ANLAGE 66, CH-4052 BASEL, SWITZERLAND		2227-7390		MATHEMATICS-BASEL	Mathematics	JUN	2021	9	12
J	van den Bogaart, EHA; Kroese, MEAL; Spreeuwenberg, MD; Ruwaard, D; Tsiachristas, A				van den Bogaart, Esther H. A.; Kroese, Marielle E. A. L.; Spreeuwenberg, Marieke D.; Ruwaard, Dirk; Tsiachristas, Apostolos			Economic Evaluation of New Models of Care: Does the Decision Change Between Cost-Utility Analysis and Multi-Criteria Decision Analysis	VALUE IN HEALTH			English	Article						cost-utility analysis; health services research; local decision-making; multi-criteria decision analysis; new models of care	TECHNOLOGY-ASSESSMENT HTA; COMPLEX INTERVENTIONS; EVIDEM FRAMEWORK; HEALTH; MCDA; DESIGN; EQ-5D; ACCEPTABILITY; PREFERENCES; BENEFIT	Objectives: To experiment with new approaches of collaboration in healthcare delivery, local authorities implement new models of care. Regarding the local decision context of these models, multi-criteria decision analysis (MCDA) may be of added value to cost-utility analysis (CUA), because it covers a wider range of outcomes. This study compares the 2 methods using a side-by-side application. Met…	[van den Bogaart, Esther H. A.; Kroese, Marielle E. A. L.; Spreeuwenberg, Marieke D.; Ruwaard, Dirk] Maastricht Univ, Fac Hlth Med & Life Sci, Dept Hlth Serv Res, Care & Publ Hlth Res Inst CAPHRI, Duboisdomein 30, NL-6229 GT Maastricht, Netherlands; [Spreeuwenberg, Marieke D.] Zuyd Univ Appl Sci, Res Ctr Technol Care, Heerlen, Netherlands; [Tsiachristas, Apostolos] Univ Oxford, Hlth Econ Res Ctr,…	van den Bogaart, EHA (corresponding author), Maastricht Univ, Fac Hlth Med & Life Sci, Dept Hlth Serv Res, Care & Publ Hlth Res Inst CAPHRI, Duboisdomein 30, NL-6229 GT Maastricht, Netherlands.	e.vandenbogaart@maastrichtuniversity.nl			CZ; VGZ via the cooperative Reinforcing Primary Care South of The Netherlands (in Dutch: Versterking Eerstelijn ZuidNederland); Province of Limburg, The NetherlandsNetherlands Government	For this study, funding was received from the nonprofit private health insurers CZ and VGZ via the cooperative Reinforcing Primary Care South of The Netherlands (in Dutch: Versterking Eerstelijn ZuidNederland) and the Province of Limburg, The Netherlands.		75	0	0	0	0	ELSEVIER SCIENCE INC	NEW YORK	STE 800, 230 PARK AVE, NEW YORK, NY 10169 USA	1098-3015	1524-4733		VALUE HEALTH	Value Health	JUN	2021	24	6
J	Gardas, BB; Ghongade, NP; Jagtap, AH				Gardas, Bhaskar B.; Ghongade, Nilesh P.; Jagtap, Annasaheb H.			Application of multi-criteria decision-making approach in healthcare surgical management	JOURNAL OF MULTI-CRITERIA DECISION ANALYSIS			English	Article; Early Access						decision science; decision support system; healthcare management; MICMAC analysis; multi-criteria decision making; orthopaedics	TIBIAL SHAFT FRACTURES; RISK-FACTORS; FEMORAL-SHAFT; MECHANICAL ENVIRONMENT; THYROID-DYSFUNCTION; CIGARETTE-SMOKING; NONUNION; BONE; INFECTION; COMPLICATIONS	The decision-making process in healthcare systems, especially in the area of surgical management is generally considered to have a low level of transparency; hence, effective decision-making plays a vital role in the case sector. Non-union of a fracture is dependent on many critical causative factors and in the past healthcare management studies, several research activities highlighted the influe…	[Gardas, Bhaskar B.; Ghongade, Nilesh P.; Jagtap, Annasaheb H.] MH Saboo Siddik Coll Engn, Dept Mech Engn, 8 Saboo Siddik Polytech Rd, Mumbai 400008, Maharashtra, India	Ghongade, NP (corresponding author), MH Saboo Siddik Coll Engn, Dept Mech Engn, 8 Saboo Siddik Polytech Rd, Mumbai 400008, Maharashtra, India.	nileshghongade@gmail.com		Jagtap, Annasaheb/0000-0003-2586-2400				111	0	0	1	1	WILEY	HOBOKEN	111 RIVER ST, HOBOKEN 07030-5774, NJ USA	1057-9214	1099-1360		J MULTI-CRITERIA DEC	J. Multi-Criteria Decis. Anal.
J	Saxena, S; Mehta, D				Saxena, Sharad; Mehta, Deepak			An Adaptive Fuzzy-Based Clustering and Bio-Inspired Energy Efficient Hierarchical Routing Protocol for Wireless Sensor Networks	WIRELESS PERSONAL COMMUNICATIONS			English	Article; Early Access						Clustering; AHP; MCDM; Hierarchical routing; Sensor network	ALGORITHM; MANAGEMENT; WSN	Wireless Sensor Network (WSN) based Communication has been devised for exchanging data with low cost, minimal maintenance, and for more convenience. These communications are used in various applications like monitoring, surveillance, defence, healthcare, automation etc. Several routing protocols had been proposed for energy efficient wireless communication and to prolong the network life time. In…	[Saxena, Sharad; Mehta, Deepak] Thapar Inst Engn & Technol, Comp Sci & Engn Dept, Patiala 147004, Punjab, India	Mehta, D (corresponding author), Thapar Inst Engn & Technol, Comp Sci & Engn Dept, Patiala 147004, Punjab, India.	sharad.saxena@thapar.edu; deepak.mehta@thapar.edu		Mehta, Deepak/0000-0001-8502-1203				22	0	0	4	4	SPRINGER	NEW YORK	ONE NEW YORK PLAZA, SUITE 4600, NEW YORK, NY, UNITED STATES	0929-6212	1572-834X		WIRELESS PERS COMMUN	Wirel. Pers. Commun.
J	Frazao, TDC; dos Santos, AFA; Camilo, DGG; da Costa, JF; de Souza, RP				Frazao, Talita D. C.; dos Santos, Ana F. A.; Camilo, Deyse G. G.; da Costa Junior, Joao Florencio; de Souza, Ricardo P.			Priority setting in the Brazilian emergency medical service: a multi-criteria decision analysis (MCDA)	BMC MEDICAL INFORMATICS AND DECISION MAKING			English	Article						Mlticriteria decision analysis; Emergency medical service; Prioritizing victims; Prioritization criteria; FITradeoff; Shortage of resources	HEALTH-CARE; FRAMEWORK; CHALLENGES	Background Despite the proven value of multicriteria decision analysis in the health field, there is a lack of studies focused on prioritising victims in the Emergency Medical Service, EMS. With this, and knowing that the decision maker needs a direction on which choice may be the most appropriate, based on different and often conflicting criteria. The current work developed a new model for prior…	[Frazao, Talita D. C.; dos Santos, Ana F. A.; Camilo, Deyse G. G.; da Costa Junior, Joao Florencio; de Souza, Ricardo P.] Univ Fed Rio Grande do Norte, Ctr Tecnol, Dept Engn Prod, BR-59072970 Natal, RN, Brazil	Frazao, TDC (corresponding author), Univ Fed Rio Grande do Norte, Ctr Tecnol, Dept Engn Prod, BR-59072970 Natal, RN, Brazil.	thalytachaggas@ufrn.edu.br	dos Santos, Ana Flavia Alves/AAS-4122-2021	dos Santos, Ana Flavia Alves/0000-0002-3404-2714				58	0	0	1	1	BMC	LONDON	CAMPUS, 4 CRINAN ST, LONDON N1 9XW, ENGLAND		1472-6947		BMC MED INFORM DECIS	BMC Med. Inform. Decis. Mak.	MAY 6	2021	21	1
J	Ransikarbum, K; Khamhong, P				Ransikarbum, Kasin; Khamhong, Peerapat			Integrated Fuzzy Analytic Hierarchy Process and Technique for Order of Preference by Similarity to Ideal Solution for Additive Manufacturing Printer Selection	JOURNAL OF MATERIALS ENGINEERING AND PERFORMANCE			English	Article; Early Access						additive manufacturing; fuzzy analytic hierarchy process (FAHP); Multi-criteria decision-making (MCDM); Printer selection; Technique for order of preference by similarity to ideal solution (TOPSIS)	DECISION-MAKING; AHP; OPTIMIZATION; NETWORK; MODEL	Additive manufacturing (AM) has gained widespread in a number of applications based on the layer- fabrication technique. Regardless, planning for AM is a complex decision that involves a variety of build chambers, technology types, material specifications, and application requirements. Furthermore, existing process-planning studies also rarely use healthcare applications. Thus, we propose to eval…	[Ransikarbum, Kasin] Ubonratchathani Univ, Dept Ind Engn, Ubon Ratchathani 34190, Thailand; [Khamhong, Peerapat] Suwannaphum Tech Coll, Dept Machine Tool & Maintenance, Roiet 45130, Thailand	Ransikarbum, K (corresponding author), Ubonratchathani Univ, Dept Ind Engn, Ubon Ratchathani 34190, Thailand.	kasinphd@gmail.com			Thailand Research Fund (TRF)Thailand Research Fund (TRF); Office of the Higher Education Commissions (OHEC) [MRG6180181]	This research was supported by the Thailand Research Fund (TRF) and the Office of the Higher Education Commissions (OHEC) under research grant number MRG6180181. The authors would like to also thank Harn Engineering company for providing AM printers in examined case study. We note that the opinions expressed are those of the authors and do not necessarily reflect the views of the funding agencies.		38	0	0	1	1	SPRINGER	NEW YORK	ONE NEW YORK PLAZA, SUITE 4600, NEW YORK, NY, UNITED STATES	1059-9495	1544-1024		J MATER ENG PERFORM	J. Mater. Eng. Perform.
J	Meidute-Kavaliauskiene, I; Ghorbani, S				Meidute-Kavaliauskiene, Ieva; Ghorbani, Shahryar			SUPPLY CHAIN CONTRACT SELECTION IN THE HEALTHCARE INDUSTRY: A HYBRID MCDM METHOD IN UNCERTAINTY ENVIRONMENT	INDEPENDENT JOURNAL OF MANAGEMENT & PRODUCTION			English	Article						Critical Successful Factors (CSFs); Delphi method; Hesitant fuzzy sets; SCM contract; Supply Chain Management (SCM)	PERFORMANCE; ENTROPY; DELPHI	The aim of this research study is to address a critique of how and when a supply chain contract is selected based on critical success factors (CSFs) utilizing stepwise weight assessment ratio analysis (SWARA) and Evaluation by an Areabased Method of ranking (EAMR). This research study ranked supply chain contracts by the EAMR in uncertainty environments, such as when breaking down the health care…	[Meidute-Kavaliauskiene, Ieva] Vilnius Gediminas Tech Univ, Vilnius, Lithuania; [Ghorbani, Shahryar] Sakarya Univ, Sakarya, Turkey	Meidute-Kavaliauskiene, I (corresponding author), Vilnius Gediminas Tech Univ, Vilnius, Lithuania.	Ieva.meidute@gmail.com; Mg.shahryar@gmail.com	Meidute-Kavaliauskiene, Ieva/AAD-6877-2019	Meidute-Kavaliauskiene, Ieva/0000-0003-0435-7632				42	0	0	0	0	INST FEDERAL EDUCACAO, CIENCIA & TECNOLOGIA SAO PAULO	SAO PAULO	RUA PEDRO VICENTE 625, CANINDE, SAO PAULO, 01109-010, BRAZIL	2236-269X			INDEP J MANAG PROD	Indep. J. Manag. Prod.	MAY-JUN	2021	12	4
J	Clemente-Suarez, VJ; Navarro-Jimenez, E; Ruisoto, P; Dalamitros, AA; Beltran-Velasco, AI; Hormeno-Holgado, A; Laborde-Cardenas, CC; Tornero-Aguilera, JF				Clemente-Suarez, Vicente Javier; Navarro-Jimenez, Eduardo; Ruisoto, Pablo; Dalamitros, Athanasios A.; Beltran-Velasco, Ana Isabel; Hormeno-Holgado, Alberto; Laborde-Cardenas, Carmen Cecilia; Tornero-Aguilera, Jose Francisco			Performance of Fuzzy Multi-Criteria Decision Analysis of Emergency System in COVID-19 Pandemic. An Extensive Narrative Review	INTERNATIONAL JOURNAL OF ENVIRONMENTAL RESEARCH AND PUBLIC HEALTH			English	Review						fuzzy decision analysis; decision making; uncertainty; multi-criteria; emergency; COVID-19	MENTAL-HEALTH; MAKING APPROACH; PSYCHOLOGY; OUTBREAK; MODEL; CARE	The actual coronavirus disease 2019 (COVID-19) pandemic has led to the limit of emergency systems worldwide, leading to the collapse of health systems, police, first responders, as well as other areas. Various ways of dealing with this world crisis have been proposed from many aspects, with fuzzy multi-criteria decision analysis being a method that can be applied to a wide range of emergency syst…	[Clemente-Suarez, Vicente Javier; Tornero-Aguilera, Jose Francisco] Univ Europea Madrid, Fac Sports Sci, Tajo St S-N, Madrid 28670, Spain; [Clemente-Suarez, Vicente Javier] Univ Costa, Grp Invest Cultura Educ & Sociedad, Barranquilla 080002, Colombia; [Clemente-Suarez, Vicente Javier; Hormeno-Holgado, Alberto; Tornero-Aguilera, Jose Francisco] Studies Ctr Appl Combat CESCA, Toledo 45007, Spain; […	Clemente-Suarez, VJ (corresponding author), Univ Europea Madrid, Fac Sports Sci, Tajo St S-N, Madrid 28670, Spain.; Clemente-Suarez, VJ (corresponding author), Univ Costa, Grp Invest Cultura Educ & Sociedad, Barranquilla 080002, Colombia.; Clemente-Suarez, VJ (corresponding author), Studies Ctr Appl Combat CESCA, Toledo 45007, Spain.	vctxente@yahoo.es; eduardoi.navarroj@unilibre.edu.co; pablo.ruisoto@unavarra.es; dalammi@phed.auth.gr; abeltranv@nebrija.es; eduardoi.navarroj@unilibre.edu.co; cacelaca6@gmail.com; josefrancisco.tornero@universidadeuropea.es	Ruisoto, Pablo/J-3170-2019; Dalamitros, Athanasios/AAJ-9864-2020; Clemente-Suarez, Vicente Javier/K-7980-2014	Ruisoto, Pablo/0000-0003-1252-0479; Dalamitros, Athanasios/0000-0003-1069-2146; Tornero Aguilera, Jose Francisco/0000-0002-0747-8133; Clemente-Suarez, Vicente Javier/0000-0002-2397-2801; Navarro Jimenez, Eduardo/0000-0002-8171-662X; Hormeno-Holgado, Alberto Joaquin/0000-0001-7858-661X; Beltran Velasco, Ana Isabel/0000-0002-9893-0227				76	2	2	0	0	MDPI	BASEL	ST ALBAN-ANLAGE 66, CH-4052 BASEL, SWITZERLAND		1660-4601		INT J ENV RES PUB HE	Int. J. Environ. Res. Public Health	MAY	2021	18	10
J	Karrer, L; Zhang, SX; Kuhlein, T; Kolominsky-Rabas, PL				Karrer, Linda; Zhang, Shixuan; Kuhlein, Thomas; Kolominsky-Rabas, Peter L.			Exploring physicians and patients' perspectives for current interventions on thyroid nodules using a MCDA method	COST EFFECTIVENESS AND RESOURCE ALLOCATION			English	Article						Thyroid nodules; Multi criteria decision Analysis; MCDA; EVIDEM; Overdiagnosis; Adverse Cascade Effects; Health Technology Assessment (HTA)	CANCER EPIDEMIC; MANAGEMENT; ULTRASOUND; IMPACT; RISK; CT; ASSOCIATION; PREFERENCES; PREVALENCE; GUIDELINES	Background The detection of thyroid cancer has rapidly increased over last few decades without an increase in disease specific mortality. Several studies claim that the diagnose of thyroid nodules through routine ultrasound imaging is often the trigger for cascade effects leading to unnecessary follow-up over many years or to invasive treatment. The objective of this study was to explore physicia…	[Karrer, Linda; Zhang, Shixuan; Kolominsky-Rabas, Peter L.] Friedrich Alexander Univ Erlangen Nuremberg, Interdisciplinary Ctr Hlth Technol Assessment HTA, Erlange, Bavaria, Germany; [Kuhlein, Thomas] Friedrich Alexander Univ Erlangen Nuremberg, Inst Gen Practice, Erlangen, Bavaria, Germany; [Kolominsky-Rabas, Peter L.] Natl Leading Edge Cluster Med Technol Med Valley, Erlangen, Bavaria, Germany	Zhang, SX (corresponding author), Friedrich Alexander Univ Erlangen Nuremberg, Interdisciplinary Ctr Hlth Technol Assessment HTA, Erlange, Bavaria, Germany.	zhangshixuan2013@gmail.com		Zhang, Shixuan/0000-0002-8427-4943	Projekt DEAL; Germany Federal Ministry for Education and Research (BMBF)Federal Ministry of Education & Research (BMBF) [45]	Open Access funding enabled and organized by Projekt DEAL. The present work was performed in (partial) fulfillment of the requirements for obtaining the degree Dr. rer. biol. hum. at the Medical Faculty of Friedrich-Alexander University of Erlangen-Nurnberg. The project is part of PRO PRICARE (Preventing Overdiagnosis in Primary Care) at the Friedrich Alexander-Universitat Erlangen-Nurnberg funde…		44	0	0	0	0	BMC	LONDON	CAMPUS, 4 CRINAN ST, LONDON N1 9XW, ENGLAND	1478-7547			COST EFFECT RESOUR A	Cost Effect. Resour Alloc.	MAY 1	2021	19	1
J	Elavarasan, RM; Pugazhendhi, R; Shafiullah, GM; Irfan, M; Anvari-Moghaddam, A				Elavarasan, Rajvikram Madurai; Pugazhendhi, Rishi; Shafiullah, G. M.; Irfan, Muhammad; Anvari-Moghaddam, Amjad			A hover view over effectual approaches on pandemic management for sustainable cities & ndash; The endowment of prospective technologies with revitalization strategies	SUSTAINABLE CITIES AND SOCIETY			English	Article						COVID-19 Pandemic; Pandemic characteristics; Technology; Supply chain management; Tracing; Sustainability		The COVID-19 pandemic affects all of society and hinders day-to-day activities from a straightforward perspective. The pandemic has an influential impact on almost everything and the characteristics of the pandemic remain unclear. This ultimately leads to ineffective strategic planning to manage the pandemic. This study aims to elucidate the typical pandemic characteristics in line with various t…	[Elavarasan, Rajvikram Madurai] Texas A&M Univ, Clean & Resilient Energy Syst CARES Lab, Galveston, TX 77553 USA; [Pugazhendhi, Rishi] Sri Venkateswara Coll Engn, Dept Mech Engn, Chennai 602117, Tamil Nadu, India; [Shafiullah, G. M.] Murdoch Univ, Discipline Engn & Energy, Murdoch, WA 6150, Australia; [Irfan, Muhammad] Beijing Inst Technol, Sch Management & Econ, Beijing 100081, Peoples R China; …	Elavarasan, RM (corresponding author), Texas A&M Univ, Clean & Resilient Energy Syst CARES Lab, Galveston, TX 77553 USA.; Irfan, M (corresponding author), Beijing Inst Technol, Sch Management & Econ, Beijing 100081, Peoples R China.; Irfan, M (corresponding author), Beijing Inst Technol, Ctr Energy & Environm Policy Res, Beijing 100081, Peoples R China.	rajvikram787@gmail.com; rishi2000.p@gmail.com; irfan@ncepu.edu.cn	M, Rajvikram/AAK-2529-2020; Shafiullah, GM/S-5589-2016; Anvari-Moghaddan, Amjad/M-7421-2017	Shafiullah, GM/0000-0002-2211-184X; Anvari-Moghaddan, Amjad/0000-0002-5505-3252; Pugazhendhi, Rishi/0000-0001-6831-6288				128	6	6	15	15	ELSEVIER	AMSTERDAM	RADARWEG 29, 1043 NX AMSTERDAM, NETHERLANDS	2210-6707	2210-6715		SUSTAIN CITIES SOC	Sust. Cities Soc.	MAY	2021	68
J	Hugo, AD; Lima, RD				de Aguiar Hugo, Andreza; Lima, Renato da Silva			Healthcare waste management assessment: Challenges for hospitals in COVID-19 pandemic times	WASTE MANAGEMENT & RESEARCH			English	Article						Healthcare waste management; reverse logistics; HCWM indicators; HCWM evaluation; multi-criteria decision analysis; COVID-19	MEDICAL WASTE; SELECTION; CRITERIA	With the spread of the new Coronavirus, there was an increase in the generation of contaminated waste. Thus, healthcare waste management (HCWM) became even a greater challenge in hospitals due to Coronavirus easily spread. In this context, it was necessary to create tools that could aid healthcare facilities in evaluating their HCWM. Therefore, the objective of this article was to elaborate a sup…	[de Aguiar Hugo, Andreza; Lima, Renato da Silva] Univ Fed Itajuba, Av BPS,1303 Pinheirinho, BR-37500903 Itajuba, MG, Brazil	Hugo, AD (corresponding author), Univ Fed Itajuba, Av BPS,1303 Pinheirinho, BR-37500903 Itajuba, MG, Brazil.	andreza_hugo@yahoo.com.br	da Silva Lima, Renato/I-3262-2012	da Silva Lima, Renato/0000-0002-5824-6607; de Aguiar Hugo, Andreza/0000-0002-9741-2049	Brazilian agency Foundation for the Promotion of Science of the State of Minas Gerais (FAPEMIG)Fundacao de Amparo a Pesquisa do Estado de Minas Gerais (FAPEMIG); Brazilian agency Brazilian National Council for Scientific and Technological Development (CNPq)Conselho Nacional de Desenvolvimento Cientifico e Tecnologico (CNPQ)Fundacao de Apoio a Pesquisa do Distrito Federal (FAPDF)	The author(s) disclosed receipt of the following financial support for the research, authorship, and/or publication of this article: The authors would like to acknowledge the Brazilian agencies Foundation for the Promotion of Science of the State of Minas Gerais (FAPEMIG) and Brazilian National Council for Scientific and Technological Development (CNPq) for the financial support provided to this …		38	0	0	2	2	SAGE PUBLICATIONS LTD	LONDON	1 OLIVERS YARD, 55 CITY ROAD, LONDON EC1Y 1SP, ENGLAND	0734-242X	1096-3669		WASTE MANAGE RES	Waste Manage. Res.	JUN	2021	39	1_SUPPL		1_
J	Kremer, IEH; Jongen, PJ; Evers, SMAA; Hoogervorst, ELJ; Verhagen, WIM; Hiligsmann, M				Kremer, I. E. H.; Jongen, P. J.; Evers, S. M. A. A.; Hoogervorst, E. L. J.; Verhagen, W. I. M.; Hiligsmann, M.			Patient decision aid based on multi-criteria decision analysis for disease-modifying drugs for multiple sclerosis: prototype development	BMC MEDICAL INFORMATICS AND DECISION MAKING			English	Article						Multiple sclerosis; Disease-modifying drugs; Patient decision aid; Prototype development; Shared decision making; Alpha testing		Background Since decision making about treatment with disease-modifying drugs (DMDs) for multiple sclerosis (MS) is preference sensitive, shared decision making between patient and healthcare professional should take place. Patient decision aids could support this shared decision making process by providing information about the disease and the treatment options, to elicit the patient's preferenc…	[Kremer, I. E. H.; Evers, S. M. A. A.; Hiligsmann, M.] Maastricht Univ, Sch CAPHRI Care, Dept Hlth Serv Res, Maastricht, Netherlands; [Kremer, I. E. H.; Evers, S. M. A. A.; Hiligsmann, M.] Maastricht Univ, Publ Hlth Res Inst, Maastricht, Netherlands; [Jongen, P. J.] MS4 Res Inst, Nijmegen, Netherlands; [Jongen, P. J.] Univ Med Ctr Groningen, Dept Commun & Occupat Med, Groningen, Netherlands; [Eve…	Kremer, IEH (corresponding author), Maastricht Univ, Sch CAPHRI Care, Dept Hlth Serv Res, Maastricht, Netherlands.; Kremer, IEH (corresponding author), Maastricht Univ, Publ Hlth Res Inst, Maastricht, Netherlands.	i.kremer@maastrichtuniversity.nl			Bayer B.V.	Financial support for this study was provided in part by an unrestricted donation to the Limburg University Fund by Bayer B.V. The funders had no role in study design, data collection and analysis, decision to publish, or preparation of the manuscript.		40	0	0	0	0	BMC	LONDON	CAMPUS, 4 CRINAN ST, LONDON N1 9XW, ENGLAND		1472-6947		BMC MED INFORM DECIS	BMC Med. Inform. Decis. Mak.	APR 9	2021	21	1
J	Moosivand, A; Rangchian, M; Zarei, L; Peiravian, F; Mehralian, G; Sharifnia, H				Moosivand, Asiye; Rangchian, Maryam; Zarei, Leila; Peiravian, Farzad; Mehralian, Gholamhossein; Sharifnia, Hesameddin			An application of multi-criteria decision-making approach to sustainable drug shortages management: evidence from a developing country	JOURNAL OF PHARMACEUTICAL HEALTH CARE AND SCIENCES			English	Article						Drug shortage; Multi-criteria decision-making; Pharmaceutical policy; Supply chain management; Iran		Background Drug shortage is a significant public health problem, especially for drugs related to life threatening conditions. Almost all countries affected by variety of supply problems and spent a considerable amount of time and resources responding to shortage. The aim of present study is to determine and prioritize strategies to achieve best solutions for these considerable healthcare system c…	[Moosivand, Asiye; Peiravian, Farzad; Mehralian, Gholamhossein] Shahid Beheshti Univ Med Sci, Dept Pharmacoecon & Pharma Management, Tehran, Iran; [Rangchian, Maryam] Hamadan Univ Med Sci, Sch Pharm, Hamadan, Hamadan, Iran; [Zarei, Leila] Shiraz Univ Med Sci, Inst Hlth, Ctr Hlth Policy Res, Shiraz, Fars, Iran; [Sharifnia, Hesameddin] AJA Univ Med Sci, Dept Clin Epidemiol, Fac Med, Tehran, Iran	Zarei, L (corresponding author), Shiraz Univ Med Sci, Inst Hlth, Ctr Hlth Policy Res, Shiraz, Fars, Iran.	leilazarei89@gmail.com		Zarei, Leila/0000-0002-4459-8599				55	0	0	5	5	BMC	LONDON	CAMPUS, 4 CRINAN ST, LONDON N1 9XW, ENGLAND	2055-0294			J PHARM HEALTH CARE	J. PHARM. HEALTH CARE SCI.	APR 2	2021	7	1
J	Chang, SC; Lu, MT; Pan, TH; Chen, CS				Chang, Shih-Chia; Lu, Ming-Tsang; Pan, Tzu-Hui; Chen, Chiao-Shan			Evaluating the E-Health Cloud Computing Systems Adoption in Taiwan's Healthcare Industry	LIFE-BASEL			English	Article						e-health (electronic health); cloud computing system; healthcare industry; multiple criteria decision-making (MCDM)	MOBILE-HEALTH; HYBRID MCDM; STRATEGIC ORIENTATIONS; PRIVACY; IOT; INTERNET; THINGS; SECURITY; IMPLEMENTATION; PERFORMANCE	Although the electronic health (e-health) cloud computing system is a promising innovation, its adoption in the healthcare industry has been slow. This study investigated the adoption of e-health cloud computing systems in the healthcare industry and considered security functions, management, cloud service delivery, and cloud software for e-health cloud computing systems. Although numerous studie…	[Chang, Shih-Chia; Lu, Ming-Tsang] Natl Taipei Univ Business, Coll Management, Taipei 100025, Taiwan; [Pan, Tzu-Hui] Natl Taipei Univ Business, Dept Business Adm, Taipei 100025, Taiwan; [Chen, Chiao-Shan] Natl Taipei Univ Nursing & Hlth Sci, Res Ctr Healthcare Ind Innovat, Taipei 112, Taiwan	Lu, MT (corresponding author), Natl Taipei Univ Business, Coll Management, Taipei 100025, Taiwan.; Chen, CS (corresponding author), Natl Taipei Univ Nursing & Hlth Sci, Res Ctr Healthcare Ind Innovat, Taipei 112, Taiwan.	chang@ntub.edu.tw; mingtsang.lu@gmail.com; thpan880326@ntub.edu.tw; 8shan@ntunhs.edu.tw		Chen, Chiao-Shan/0000-0003-3852-6895				59	1	1	1	1	MDPI	BASEL	ST ALBAN-ANLAGE 66, CH-4052 BASEL, SWITZERLAND		2075-1729		LIFE-BASEL	Life-Basel	APR	2021	11	4
J	Ghoushchi, SJ; Dorosti, S; Ab Rahman, MN; Khakifirooz, M; Fathi, M				Jafarzadeh Ghoushchi, Saeid; Dorosti, Shadi; Ab Rahman, Mohd Nizam; Khakifirooz, Marzieh; Fathi, Mahdi			Theory-Based Failure Modes and Effect Analysis for Medication Errors	JOURNAL OF HEALTHCARE ENGINEERING			English	Article							ASSESSMENT RATIO ANALYSIS; HSE RISK PRIORITIZATION; DECISION-MAKING METHODS; WASPAS METHOD; FMEA APPROACH; FUZZY-SETS; INDUSTRY; SYSTEM; HEALTH; SAFETY	Medication Errors (MEs) are still significant challenges, especially in nonautomated health systems. Qualitative studies are mostly used to identify the parameters involved in MEs. Failing to provide accurate information in expert-based decisions can provoke unrealistic results and inappropriate corrective actions eventually. However, mostly, some levels of uncertainty accompany the decisions in …	[Jafarzadeh Ghoushchi, Saeid; Dorosti, Shadi] Urmia Univ Technol, Fac Ind Engn, Orumiyeh, Iran; [Ab Rahman, Mohd Nizam] Univ Kebangsaan Malaysia, Fac Engn & Built Environm, Dept Mech & Mfg Engn, Bangi, Selangor, Malaysia; [Khakifirooz, Marzieh] Tecnol Monterrey, Dept Ind Engn, Monterrey, NL, Mexico; [Fathi, Mahdi] Univ North Texas, Dept Informat Technol & Decis Sci, G Brint Ryan Coll Business, De…	Ghoushchi, SJ (corresponding author), Urmia Univ Technol, Fac Ind Engn, Orumiyeh, Iran.	s.jafarzadeh@uut.ac.ir; shadi.dorosti@gmail.com; mnizam@ukm.edu.my; mkhakifirooz@tec.mx; mahdi.fathi@unt.edu	Jafarzadeh-Ghoushchi, Saeid/AAC-7253-2019; Khakifirooz, Marzieh/D-8686-2018; FATHI, Mahdi/D-1472-2015	Jafarzadeh-Ghoushchi, Saeid/0000-0003-3665-9010; Khakifirooz, Marzieh/0000-0002-1721-2646; FATHI, Mahdi/0000-0003-3476-4722				57	0	0	2	2	HINDAWI LTD	LONDON	ADAM HOUSE, 3RD FLR, 1 FITZROY SQ, LONDON, W1T 5HF, ENGLAND	2040-2295	2040-2309		J HEALTHC ENG	J. Healthc. Eng.	APR 1	2021	2021
J	Silva, HP; Lefebvre, AA; Oliveira, RR; Lehoux, P				Silva, Hudson P.; Lefebvre, Andree-Anne; Oliveira, Robson R.; Lehoux, Pascale			Fostering Responsible Innovation in Health: An Evidence-Informed Assessment Tool for Innovation Stakeholders	INTERNATIONAL JOURNAL OF HEALTH POLICY AND MANAGEMENT			English	Article						Responsible Innovation; Health Technology; Assessment Tool; Multi-criteria Decision Analysis; Sustainability; Equity	MULTICRITERIA DECISION-ANALYSIS; SYSTEM CHALLENGES; ADDRESS INSIGHTS; CARE; AGREEMENT; MCDA	Background: Responsible innovation in health (RIH) emphasizes the importance of developing technologies that are responsive to system-level challenges and support equitable and sustainable healthcare. To help decision-makers identify whether an innovation fulfills RIH requirements, we developed and validated an evidence-informed assessment tool comprised of 4 inclusion and exclusion criteria, 9 a…	[Silva, Hudson P.; Oliveira, Robson R.; Lehoux, Pascale] Univ Montreal, Publ Hlth Res Inst, Montreal, PQ, Canada; [Lefebvre, Andree-Anne] Univ Montreal, Sch Publ Hlth, Montreal, PQ, Canada	Lehoux, P (corresponding author), Univ Montreal, Publ Hlth Res Inst, Montreal, PQ, Canada.	pascale.lehoux@umontreal.ca	; Lehoux, Pascale/M-9363-2013	Rocha de Oliveira, Robson/0000-0003-4135-676X; Lehoux, Pascale/0000-0001-9482-1800; Lefebvre, Andree-Anne/0000-0002-8708-618X; Silva, Hudson/0000-0001-7507-0917	Canadian Institutes of Health Research (CIHR)Canadian Institutes of Health Research (CIHR) [FDN-143294]; Fonds de la recherche en sante du Quebec (FRQ-S)Fonds de la Recherche en Sante du Quebec	This research was funded by an operating grant from the Canadian Institutes of Health Research (CIHR; #FDN-143294) . Our research group infrastructure is supported by the Fonds de la recherche en sante du Quebec (FRQ-S) .		35	2	2	3	3	KERMAN UNIV MEDICAL SCIENCES	KERMAN	JAHAD BLVD, KERMAN, 7619813159, IRAN		2322-5939		INT J HEALTH POLICY	Int. J. Health Policy Manag.	APR	2021	10	4
J	Torkayesh, AE; Zolfani, SH; Kahvand, M; Khazaelpour, P				Torkayesh, Ali Ebadi; Zolfani, Sarfaraz Hashemkhani; Kahvand, Meghdad; Khazaelpour, Payam			Landfill location selection for healthcare waste of urban areas using hybrid BWM-grey MARCOS model based on GIS	SUSTAINABLE CITIES AND SOCIETY			English	Article						Healthcare waste management; Multiple Attribute Decision Making (MADM); Best-Worst Method (BWM); Measurement of alternatives and ranking; according to COmpromise solution (MARCOS); Geographic Information System (GIS)	MULTICRITERIA DECISION-MAKING; SITE SELECTION; EDAS METHOD; MANAGEMENT; AHP	Healthcare waste generated by medical activities in big cities includes a vast spectrum of materials, from blood, body parts, medical devices, pharmaceuticals, chemicals, diagnostic samples, soiled dressings, syringes and needles, and radioactive material. Improper management of health-care waste places the urban community and society, urban residents, patients, and water resources at risk from t…	[Torkayesh, Ali Ebadi] Sabanci Univ, ICRON Technol, Fac Engn & Nat Sci, Istanbul, Turkey; [Zolfani, Sarfaraz Hashemkhani] Univ Catolica Norte, Sch Engn, Larrondo 1281, Coquimbo, Chile; [Kahvand, Meghdad] Islamic Azad Univ, Hamedan Branch, Young Researchers & Elite Club, Hamadan, Hamadan, Iran; [Khazaelpour, Payam] Univ Ghent, Dept Ind Syst Engn & Prod Design, Ghent, Belgium	Zolfani, SH (corresponding author), Univ Catolica Norte, Sch Engn, Larrondo 1281, Coquimbo, Chile.	sa.hashemkhani@gmail.com	Torkayesh, Ali Ebadi/ABI-8024-2020		Programa Fodecyt, Conicyt [11190104]; Ministrio de Educacion, Chile	All of the sources of funding for the work described in this publication are acknowledged below: Proyecto No 11190104: New approaches to the futurebased decision making based on Prospective Multiple Attribute Decision Making (PMADM) outline; Programa Fodecyt, Conicyt, Ministrio de Educacion, Chile.		60	1	1	3	3	ELSEVIER	AMSTERDAM	RADARWEG 29, 1043 NX AMSTERDAM, NETHERLANDS	2210-6707	2210-6715		SUSTAIN CITIES SOC	Sust. Cities Soc.	APR	2021	67
J	Aydin, N; Seker, S				Aydin, Nezir; Seker, Sukran			Determining the location of isolation hospitals for COVID-19 via Delphi-based MCDM method	INTERNATIONAL JOURNAL OF INTELLIGENT SYSTEMS			English	Article						BWM; COVID-19; Delphi; interval type-2 fuzzy TOPSIS; isolation hospital	DECISION-MAKING METHOD; ANALYTIC HIERARCHY PROCESS; FUZZY; SELECTION; WASPAS	The existing contagious epidemic disease, [SARS]-CoV-2, has been one of the biggest public health problems that humankind combatting against since December 2019. Answering the increase in the number of infected patients during the pandemic is one of the biggest challenges for healthcare systems, where resources have already been employed by a significant number of patients. While assigning most o…	[Aydin, Nezir; Seker, Sukran] Yildiz Tech Univ, Dept Ind Engn, TR-34349 Istanbul, Turkey; [Aydin, Nezir] Yildiz Tech Univ, Grad Sch Sci & Engn, Istanbul, Turkey	Seker, S (corresponding author), Yildiz Tech Univ, Dept Ind Engn, TR-34349 Istanbul, Turkey.	sseker@yildiz.edu.tr						53	1	1	2	2	WILEY	HOBOKEN	111 RIVER ST, HOBOKEN 07030-5774, NJ USA	0884-8173	1098-111X		INT J INTELL SYST	Int. J. Intell. Syst.	JUN	2021	36	6
J	Pinazo, MJ; Cidoncha, A; Gopal, G; Moriana, S; Saravia, R; Torrico, F; Gascon, J				Pinazo, Maria-Jesus; Cidoncha, Ainize; Gopal, Gurram; Moriana, Silvia; Saravia, Ruth; Torrico, Faustino; Gascon, Joaquim			Multi-criteria decision analysis approach for strategy scale-up with application to Chagas disease management in Bolivia	PLOS NEGLECTED TROPICAL DISEASES			English	Article								Objective Design and build a strategy construction and evaluation software system to help stakeholders to develop viable strategies to expand (and adapt) the Chagas Platform healthcare model through the primary healthcare system in Bolivia. Methods The software was built based on a ranking of medical Interventions and Actions (needed to support Interventions' implementation) needed for comprehens…	[Pinazo, Maria-Jesus; Gascon, Joaquim] Hosp Clin Univ Barcelona, Barcelona Inst Global Hlth ISGlobal, Barcelona, Spain; [Cidoncha, Ainize; Gopal, Gurram] IIT, Chicago, IL 60616 USA; [Cidoncha, Ainize] Univ Politecn Cataluna, Barcelona, Spain; [Moriana, Silvia] Chagas Dis Global Coalit, Barcelona, Spain; [Saravia, Ruth; Torrico, Faustino] Fdn CEADES, Cochabamba, Bolivia	Pinazo, MJ (corresponding author), Hosp Clin Univ Barcelona, Barcelona Inst Global Hlth ISGlobal, Barcelona, Spain.	mariajesus.pinazo@isglobal.org	Delgado, Maria Jesus Pinazo/X-6093-2018	Delgado, Maria Jesus Pinazo/0000-0002-4237-1075	Agencia Espanola de Cooperacion Internacional para el Desarrollo (AECID) [14-CO1-558]; Departament d'Universitats, Recerca i Societat de la Informacio [AGAUR 2017SGR00924]; Instituto de Salud Carlos III (ES) RICET Network for Cooperative Research in Tropical Diseases [ISCIII RD12/0018/0010 FEDER]; Conselleria de Sanitat Universal i Salut Publica [PERIS 2016-2010 SLT008/18/00132]	The Agencia Espanola de Cooperacion Internacional para el Desarrollo (AECID) support MJP, JG anf FT research (grant number 14-CO1-558). MJP and JG research is supported by Departament d'Universitats, Recerca i Societat de la Informacio (grant number AGAUR 2017SGR00924) and Instituto de Salud Carlos III (ES) RICET Network for Cooperative Research in Tropical Diseases (grant number ISCIII RD12/0018…		18	0	0	0	0	PUBLIC LIBRARY SCIENCE	SAN FRANCISCO	1160 BATTERY STREET, STE 100, SAN FRANCISCO, CA 94111 USA	1935-2735			PLOS NEGLECT TROP D	Plos Neglect. Trop. Dis.	MAR	2021	15	3
J	Zamora, B; Garrison, LP; Unuigbe, A; Towse, A				Zamora, Bernarda; Garrison, Louis P.; Unuigbe, Aig; Towse, Adrian			Reconciling ACEA and MCDA: is there a way forward for measuring cost-effectiveness in the US healthcare setting?	COST EFFECTIVENESS AND RESOURCE ALLOCATION			English	Article						QALY; Augmented Cost-Effectiveness Analysis; Multi-criteria Decision Analysis; Value trade-off		Background The ISPOR Special Task Force (STF) on US Value Assessment Frameworks was agnostic about exactly how to implement the quality-adjusted life year (QALY) as a key element in an overall cost-effectiveness evaluation. But the STF recommended using the cost-per-QALY gained as a starting point in deliberations about including a new technology in a health plan benefit. The STF offered two majo…	[Garrison, Louis P.; Unuigbe, Aig] Univ Washington, Comparat Hlth Outcomes Policy & Econ CHOICE Inst, Magnuson Hlth Sci Bldg,H Wing,H-375,Box 357630, Seattle, WA 98195 USA; [Zamora, Bernarda; Towse, Adrian] Off Hlth Econ, 105 Victoria St, London SW1E 6QT, England	Garrison, LP (corresponding author), Univ Washington, Comparat Hlth Outcomes Policy & Econ CHOICE Inst, Magnuson Hlth Sci Bldg,H Wing,H-375,Box 357630, Seattle, WA 98195 USA.	lgarrisn@uw.edu		Garrison, Louis/0000-0002-9468-4989; Zamora, Bernarda/0000-0002-8123-644X	Pharmaceutical Research and Manufacturers of America Foundation (PhRMA Foundation)	This work was funded by the Pharmaceutical Research and Manufacturers of America Foundation (PhRMA Foundation) via a grant award to the University of Washington (P.I. Louis Garrison) for the project Implementing Augmented Cost-Effectiveness Analysis: Challenges and Next Steps.		35	0	0	0	0	BMC	LONDON	CAMPUS, 4 CRINAN ST, LONDON N1 9XW, ENGLAND	1478-7547			COST EFFECT RESOUR A	Cost Effect. Resour Alloc.	MAR 1	2021	19	1
J	Gul, M; Guneri, AF				Gul, Muhammet; Guneri, Ali Fuat			Hospital Location Selection: A Systematic Literature Review on Methodologies and Applications	MATHEMATICAL PROBLEMS IN ENGINEERING			English	Review								The increased focus of people on the quality of health care in recent years has led hospital owners to develop strategies and policies to improve medical services through the establishment of new hospitals. For hospitals to be competitive, the hospital's location and proximity to potential patients are considered crucial factors in establishing new hospitals. In this context, evaluating and selec…	[Gul, Muhammet] Munzur Univ, Dept Emergency Aid & Disaster Management, Tunceli, Turkey; [Guneri, Ali Fuat] Yildiz Tech Univ, Dept Ind Engn, Istanbul, Turkey	Gul, M (corresponding author), Munzur Univ, Dept Emergency Aid & Disaster Management, Tunceli, Turkey.	muhammetgul@munzur.edu.tr	Gul, Muhammet/H-8881-2015	Gul, Muhammet/0000-0002-5319-4289				76	0	0	2	2	HINDAWI LTD	LONDON	ADAM HOUSE, 3RD FLR, 1 FITZROY SQ, LONDON, W1T 5HF, ENGLAND	1024-123X	1563-5147		MATH PROBL ENG	Math. Probl. Eng.	FEB 13	2021	2021
J	Ortiz-Barrios, M; Gutierrez-Severiche, E; Combita-Nino, D; Jimenez-Delgado, G; Ishizaka, A; Barbati, M; Herrera-Fontalvo, Z				Ortiz-Barrios, Miguel; Gutierrez-Severiche, Edward; Combita-Nino, Dayana; Jimenez-Delgado, Genett; Ishizaka, Alessio; Barbati, Maria; Herrera-Fontalvo, Zulmeira			A multicriteria decision-making framework for assessing the performance of gynecobstetrics departments: a case study	INTERNATIONAL TRANSACTIONS IN OPERATIONAL RESEARCH			English	Article; Early Access						performance evaluation; gynecobstetrics; FAHP; DEMATEL; TOPSIS; healthcare		Gynecobstetrics departments (GDs) oversee diagnosing, monitoring, and treating female reproductive diseases as well as assisting women during pregnancy. Their importance motivates the creation of suitable performance evaluation approaches for identifying weaknesses and designing focused interventions. Therefore, the aim of this paper is twofold: (a) provide an approach for GD performance evaluati…	[Ortiz-Barrios, Miguel; Gutierrez-Severiche, Edward; Combita-Nino, Dayana; Herrera-Fontalvo, Zulmeira] Univ Costa CUC, Dept Ind Management Agroind & Operat, Barranquilla 080002, Colombia; [Jimenez-Delgado, Genett] Inst Univ ITSA, Dept Ind Proc Engn, Barranquilla 083002, Colombia; [Ishizaka, Alessio] Neoma Business Sch, 1 Rue Marechal Juin,BP 215, F-76825 Mont St Aignan, France; [Barbati, Maria] U…	Ortiz-Barrios, M (corresponding author), Univ Costa CUC, Dept Ind Management Agroind & Operat, Barranquilla 080002, Colombia.	mortiz1@cuc.edu.co; egutierr23@cuc.edu.co; dcombita1@cuc.edu.co; gjimenez@itsa.edu.co; Alessio.ISHIZAKA@neoma-bs.fr; maria.barbati@port.ac.uk; zherrera1@cuc.edu.co		Ishizaka, Alessio/0000-0002-2531-292X; Barbati, Maria/0000-0002-0399-4122				99	0	0	6	6	WILEY	HOBOKEN	111 RIVER ST, HOBOKEN 07030-5774, NJ USA	0969-6016	1475-3995		INT T OPER RES	Int. Trans. Oper. Res.
J	Mi, XJ; Tian, Y; Kang, BY				Mi, Xiangjun; Tian, Ye; Kang, Bingyi			A hybrid multi-criteria decision making approach for assessing health-care waste management technologies based on soft likelihood function and D-numbers	APPLIED INTELLIGENCE			English	Article; Early Access						Health-care waste (HCW) management; HCW treatment technology; Soft likelihood function; D-numbers; Multi-criteria decision making		Health-care waste (HCW) management is an important issue, especially in developing countries. How to choose the best management technology is a challenging and open subject in this issue. Limited work has been done, but there is still a lack of a technical approach that not only takes into account multi-granular linguistic terminology, but also considers the attitude characters of decision makers…	[Mi, Xiangjun; Tian, Ye; Kang, Bingyi] Northwest A&F Univ, Coll Informat Engn, Yangling 712100, Shaanxi, Peoples R China; [Kang, Bingyi] Minist Agr & Rural Affairs, Key Lab Agr Internet Things, Yangling 712100, Shaanxi, Peoples R China; [Kang, Bingyi] Shaanxi Key Lab Agr Informat Percept & Intelligen, Yangling 712100, Shaanxi, Peoples R China	Kang, BY (corresponding author), Northwest A&F Univ, Coll Informat Engn, Yangling 712100, Shaanxi, Peoples R China.; Kang, BY (corresponding author), Minist Agr & Rural Affairs, Key Lab Agr Internet Things, Yangling 712100, Shaanxi, Peoples R China.; Kang, BY (corresponding author), Shaanxi Key Lab Agr Informat Percept & Intelligen, Yangling 712100, Shaanxi, Peoples R China.	bingyi.kang@hotmail.com			Fund of the National Natural Science Foundation of ChinaNational Natural Science Foundation of China (NSFC) [61903307]; China Postdoctoral Science FoundationChina Postdoctoral Science Foundation [2020M683575]; Northwest AF University [2452018066]; National College Students Innovation and Entrepreneurship Training Program [S202010712135, S202010712019, X202010712364]	The work is partially supported by the Fund of the National Natural Science Foundation of China (Grant No. 61903307), China Postdoctoral Science Foundation (Grant No. 2020M683575),the Startup Fund from Northwest A&F University (Grant No. 2452018066), and the National College Students Innovation and Entrepreneurship Training Program (Grant No. S202010712135, No. S202010712019, No. X202010712364).		57	1	1	5	5	SPRINGER	DORDRECHT	VAN GODEWIJCKSTRAAT 30, 3311 GZ DORDRECHT, NETHERLANDS	0924-669X	1573-7497		APPL INTELL	Appl. Intell.
J	Albahri, OS; Zaidan, AA; Zaidan, BB; Albahri, AS; Mohsin, AH; Mohammed, KI; Alsalem, MA				Albahri, O. S.; Zaidan, A. A.; Zaidan, B. B.; Albahri, A. S.; Mohsin, A. H.; Mohammed, K. I.; Alsalem, M. A.			New mHealth hospital selection framework supporting decentralised telemedicine architecture for outpatient cardiovascular disease-based integrated techniques: Haversine-GPS and AHP-VIKOR	JOURNAL OF AMBIENT INTELLIGENCE AND HUMANIZED COMPUTING			English	Article; Early Access						mHealth; Hospital evaluation; Decentralised telemedicine; Cardiovascular; MCDM; Prioritisation; Blockchain		Cardiovascular diseases (CVDs) are conditions involving the heart or blood vessels which need specialised and urgent care. Centralised telemedicine is a client-server architecture fit for cardiovascular care, especially for monitoring health conditions, delivering healthcare services and providing other remote services by using mHealth. However, several challenges and unsolved issues remain, incl…	[Albahri, O. S.; Zaidan, A. A.; Zaidan, B. B.; Mohammed, K. I.; Alsalem, M. A.] Univ Pendidikan Sultan Idris, Dept Comp, Tanjung Malim, Malaysia; [Albahri, A. S.] Iraqi Commiss Comp & Informat ICCI, Informat Inst Postgrad Studies IIPS, Baghdad, Iraq; [Mohsin, A. H.] Republ Iraq Presidency Minist Estab Martyrs, Baghdad, Iraq	Zaidan, AA; Zaidan, BB (corresponding author), Univ Pendidikan Sultan Idris, Dept Comp, Tanjung Malim, Malaysia.	osamah@fskik.upsi.edu.my; aws.alaa@gmail.com; bilalbahaa@fskik.upsi.edu.my; ahmed.bahri1978@gmail.com; alihadi.mohsin@gmail.com; khalid_ib81@yahoo.com; mohammed.asum@gmail.com	zaidan, aws alaa/F-7289-2010; Albahri, Osamah Shihab/D-5150-2018; Albahri, A.S./E-7428-2018; zaidan, bilal/AAJ-7841-2021	zaidan, aws alaa/0000-0001-6090-0391; Albahri, Osamah Shihab/0000-0002-7844-3990; Albahri, A.S./0000-0003-3335-457X; IBRAHIM, KHALID/0000-0001-7214-5258	Universiti Pendidikan Sultan Idris, Malaysia [2019-0125-109-01]	The authors are grateful to the Universiti Pendidikan Sultan Idris, Malaysia for funding this study under UPSI Rising Star Grant no. 2019-0125-109-01.		91	2	2	9	9	SPRINGER HEIDELBERG	HEIDELBERG	TIERGARTENSTRASSE 17, D-69121 HEIDELBERG, GERMANY	1868-5137	1868-5145		J AMB INTEL HUM COMP	J. Ambient Intell. Humaniz. Comput.
J	Kumar, R; Ansari, MTJ; Baz, A; Alhakami, H; Agrawal, A; Khan, RA				Kumar, Rajeev; Ansari, Md Tarique Jamal; Baz, Abdullah; Alhakami, Hosam; Agrawal, Alka; Khan, Raees Ahmad			A Multi-Perspective Benchmarking Framework for Estimating Usable-Security of Hospital Management System Software Based on Fuzzy Logic, ANP and TOPSIS Methods	KSII TRANSACTIONS ON INTERNET AND INFORMATION SYSTEMS			English	Article						Hospital Management System; Security Assessment; Usable-Security; Fuzzy-ANP; Fuzzy-TOPSIS		One of the biggest challenges that the software industry is facing today is to create highly efficient applications without affecting the quality of healthcare system software. The demand for the provision of software with high quality protection has seen a rapid increase in the software business market. Moreover, it is worthless to offer extremely user-friendly software applications with no idea…	[Kumar, Rajeev; Agrawal, Alka; Khan, Raees Ahmad] Babasaheb Bhimrao Ambedkar Univ, Dept Informat Technol, Lucknow 226025, Uttar Pradesh, India; [Kumar, Rajeev] Shri Ramswaroop Mem Univ, Dept Comp Applicat, Lucknow Deva Rd, Barabanki 225003, Uttar Pradesh, India; [Ansari, Md Tarique Jamal] Integral Univ, Dept Comp Applicat, Lucknow 226026, Uttar Pradesh, India; [Baz, Abdullah] Umm Al Qura Univ, Co…	Agrawal, A (corresponding author), Babasaheb Bhimrao Ambedkar Univ, Dept Informat Technol, Lucknow 226025, Uttar Pradesh, India.	rs0414@gmail.com; tjtjansari@gmail.com; aobaz01@uqu.edu.sa; hhhakam@uqu.edu.sa; alka_csjmu@yahoo.co.in; khanraees@yahoo.com	Ansari, Tarique Jamal/AAJ-3625-2020; Kumar, Rajeev/AAD-7346-2020	Ansari, Tarique Jamal/0000-0002-1365-9512; Kumar, Rajeev/0000-0002-1813-1362	Deanship of Scientific Research at Umm Al-Qura University [19-COM-1-01-0015]	The authors would like to thank the Deanship of Scientific Research at Umm Al-Qura University for supporting this work by grant code 19-COM-1-01-0015.		33	0	0	1	1	KSII-KOR SOC INTERNET INFORMATION	GANGNAM-GU	KOR SCI & TECHNOL CTR, 409 ON 4TH FLR, MAIN BLDG, 635-4 YEOKSAM 1-DONG, GANGNAM-GU, SEOUL 00000, SOUTH KOREA	1976-7277			KSII T INTERNET INF	KSII Trans. Internet Inf. Syst.	JAN 31	2021	15	1
J	Zhao, QL; Chen, JY; Li, FL; Li, AS; Li, Q				Zhao, Qianlong; Chen, Junyi; Li, Fulun; Li, Aishu; Li, Qian			An integrated model for evaluation of maternal health care in China	PLOS ONE			English	Article							SUPPLIER SELECTION; FUZZY TOPSIS; REFORM	In recent years, in the context of China's continuous medical and health reforms, the health status of Chinese women and children has been significantly improved through the continuous efforts of staff at all levels of maternal and child health care institutions. Many indicators in maternal health care have improved significantly, but the speed and magnitude of changes have varied. The purpose of…	[Zhao, Qianlong; Li, Aishu; Li, Qian] Lanzhou Univ, Hosp 2, Child & Adolescent Phys Examinat & Hlth Managemen, Lanzhou, Peoples R China; [Chen, Junyi] Lanzhou Univ, Hosp 2, Dept Clin Blood Transfus, Lanzhou, Peoples R China; [Li, Fulun] Lanzhou Univ, Hosp 2, Dept Child Psychol & Behav, Lanzhou, Peoples R China	Zhao, QL (corresponding author), Lanzhou Univ, Hosp 2, Child & Adolescent Phys Examinat & Hlth Managemen, Lanzhou, Peoples R China.	zhaoql16@163.com						65	0	0	1	1	PUBLIC LIBRARY SCIENCE	SAN FRANCISCO	1160 BATTERY STREET, STE 100, SAN FRANCISCO, CA 94111 USA	1932-6203			PLOS ONE	PLoS One	JAN 28	2021	16	1
J	Manupati, VK; Ramkumar, M; Baba, V; Agarwal, A				Manupati, Vijaya Kumar; Ramkumar, M.; Baba, Vinit; Agarwal, Aayush			Selection of the best healthcare waste disposal techniques during and post COVID-19 pandemic era	JOURNAL OF CLEANER PRODUCTION			English	Article						Health-care waste management; Waste minimization assessment; COVID-19; Multi criteria decision making; Fuzzy VIKOR; Socio-technical perspective; Triple bottom line	SUSTAINABLE SUPPLIER SELECTION; VIKOR METHOD; RISK-ASSESSMENT; MODIFIED ANP; FUZZY VIKOR; MANAGEMENT; ALTERNATIVES; FRAMEWORK; CHAIN; DANP	In recent years, municipal authorities especially in the developing nations are battling to select the best health care waste (HCW) disposal technique for the effective treatment of the medical wastes during and post COVID-19 era. As evaluation of various disposal alternatives of HCW and selection of the best technique requires considering various tangible and intangible criteria, this can be fra…	[Manupati, Vijaya Kumar; Baba, Vinit] Natl Inst Technol Warangal, Dept Mech Engn, Hanamkonda, Telangana, India; [Ramkumar, M.] Indian Inst Management Raipur, Operat & Quantitat Methods Grp, Raipur 493661, Madhya Pradesh, India; [Agarwal, Aayush] VIT Univ, Dept Mech Engn, Vellore, Tamil Nadu, India	Ramkumar, M (corresponding author), Indian Inst Management Raipur, Operat & Quantitat Methods Grp, Raipur 493661, Madhya Pradesh, India.	manupati.vijay@nitw.ac.in; mramkumar@iimraipur.ac.in; vinitbaba97@gmail.com; aayush.agarwal1097@gmail.com						45	3	3	5	42	ELSEVIER SCI LTD	OXFORD	THE BOULEVARD, LANGFORD LANE, KIDLINGTON, OXFORD OX5 1GB, OXON, ENGLAND	0959-6526	1879-1786		J CLEAN PROD	J. Clean Prod.	JAN 25	2021	281
J	Yildirim, FS; Sayan, M; Sanlidag, T; Uzun, B; Ozsahin, DU; Ozsahin, I				Yildirim, Figen Sarigul; Sayan, Murat; Sanlidag, Tamer; Uzun, Berna; Ozsahin, Dilber Uzun; Ozsahin, Ilker			Comparative Evaluation of the Treatment of COVID-19 with Multicriteria Decision-Making Techniques	JOURNAL OF HEALTHCARE ENGINEERING			English	Article								Objectives. The outbreak of coronavirus disease 2019 (COVID-19) was first reported in December 2019. Until now, many drugs and methods have been used in the treatment of the disease. However, no effective treatment option has been found and only case-based successes have been achieved so far. This study aims to evaluate COVID-19 treatment options using multicriteria decision-making (MCDM) techniq…	[Yildirim, Figen Sarigul] Hlth Sci Univ, Antalya Educ & Res Hosp, Dept Infect Dis & Clin Microbiol, TR-07050 Antalya, Turkey; [Sayan, Murat] Kocaeli Univ, PCR Unit, Clin Lab, Fac Med, Kocaeli, Turkey; [Sayan, Murat; Sanlidag, Tamer; Uzun, Berna; Ozsahin, Dilber Uzun; Ozsahin, Ilker] Near East Univ, DESAM Inst, TR-99138 Nicosia 10, Mersin, Turkey; [Sanlidag, Tamer] Manisa Celal Bayar Univ, Dept Me…	Ozsahin, I (corresponding author), Near East Univ, DESAM Inst, TR-99138 Nicosia 10, Mersin, Turkey.; Ozsahin, I (corresponding author), Near East Univ, Dept Biomed Engn, Fac Engn, TR-99138 Nicosia 10, Mersin, Turkey.	drfigensarigul@yahoo.com.tr; sayanmurat@hotmail.com; tamer.sanlidag@neu.edu.tr; berna.uzun@neu.edu.tr; dilber.uzunozsahin@neu.edu.tr; ilker.ozsahin@neu.edu.tr		SAYAN, MURAT/0000-0002-4374-7193				84	1	1	1	1	HINDAWI LTD	LONDON	ADAM HOUSE, 3RD FLR, 1 FITZROY SQ, LONDON, W1T 5HF, ENGLAND	2040-2295	2040-2309		J HEALTHC ENG	J. Healthc. Eng.	JAN 23	2021	2021
J	Chauhan, A; Jakhar, SK; Chauhan, C				Chauhan, Ankur; Jakhar, Suresh Kumar; Chauhan, Chetna			The interplay of circular economy with industry 4.0 enabled smart city drivers of healthcare waste disposal	JOURNAL OF CLEANER PRODUCTION			English	Article						COVID-19; Healthcare waste; Circular economy; Industry 4.0; IoT; Smart city; Multi-criteria decision making	MANAGEMENT; CITIES; INTERNET; THINGS; CHINA	Generation of healthcare waste from different patient care activities in hospitals, pathology labs and research centres has been a matter of great concern for environmental and social bodies across the world. This concern comes from its infectious and hazardous nature which brings life taking disease such as human immunodeficiency virus and Hepatitis-B. Moreover, with the outbreak of corona virus…	[Chauhan, Ankur] Indian Inst Management Bodh Gaya, Area Operat Management, Bodh Gaya, Bihar, India; [Jakhar, Suresh Kumar] Indian Inst Management Lucknow, Area Operat Management, Lucknow, Uttar Pradesh, India; [Chauhan, Chetna] Indian Inst Management Rohtak, Rohtak, Haryana, India	Jakhar, SK (corresponding author), Indian Inst Management Lucknow, IIM Rd, Lucknow 226013, Uttar Pradesh, India.	skj@iiml.ac.in	chauhan, chetna/AAJ-2201-2021	Chauhan, Chetna/0000-0002-1067-5875				40	5	5	36	134	ELSEVIER SCI LTD	OXFORD	THE BOULEVARD, LANGFORD LANE, KIDLINGTON, OXFORD OX5 1GB, OXON, ENGLAND	0959-6526	1879-1786		J CLEAN PROD	J. Clean Prod.	JAN 10	2021	279
J	Seixas, BV; Dionne, F; Mitton, C				Seixas, Brayan V.; Dionne, Francois; Mitton, Craig			Practices of decision making in priority setting and resource allocation: a scoping review and narrative synthesis of existing frameworks	HEALTH ECONOMICS REVIEW			English	Review						Priority setting; Resource allocation; Frameworks; Health economics; Efficiency	MIDDLE-INCOME COUNTRIES; MARGINAL ANALYSIS PBMA; HEALTH-CARE; COST-EFFECTIVENESS; PROGRAM; CRITERIA; PRIORITIZATION; DISINVESTMENT; IMPACT; MCDA	Background: Due to growing expenditures, health systems have been pushed to improve decision-making practices on resource allocation. This study aimed to identify which practices of priority setting and resource allocation (PSRA) have been used in healthcare systems of high-income countries. Methods: A scoping literature review (2007-2019) was conducted to map empirical PSRA activities. A two-sta…	[Seixas, Brayan V.] Univ Calif Los Angeles, Fielding Sch Publ Hlth, Dept Hlth Policy & Management, Los Angeles, CA 90095 USA; [Dionne, Francois] Prioritize Consulting Inc, Vancouver, BC, Canada; [Mitton, Craig] Ctr Clin Epidemiol & Evaluat, Vancouver, BC, Canada; [Mitton, Craig] Univ British Columbia UBC, Sch Populat & Publ Hlth, Vancouver, BC, Canada	Seixas, BV (corresponding author), Univ Calif Los Angeles, Fielding Sch Publ Hlth, Dept Hlth Policy & Management, Los Angeles, CA 90095 USA.	brayanseixas@ucla.edu			US National Pharmaceutical Council	This work was funded by the US National Pharmaceutical Council.		58	1	1	8	8	BMC	LONDON	CAMPUS, 4 CRINAN ST, LONDON N1 9XW, ENGLAND	2191-1991			HEALTH ECON REV	Health Econ. Rev.	JAN 7	2021	11	1
J	Gebre, SL; Temam, N; Regassa, A				Gebre, Sintayehu Legesse; Temam, Nasreddin; Regassa, Alemayehu			Spatial analysis and mapping of malaria risk areas using multi-criteria decision making in Didessa District, South West Ethiopia	COGENT ENVIRONMENTAL SCIENCE			English	Article						Didessa district; GIS; malaria; MCE; risk; weighted overlay	CLIMATE-CHANGE; MANAGEMENT; VECTORS; GIS	Malaria has long been a cause of human suffering and mortality in Sub-Saharan Africa, particularly in Ethiopia. The objective of this study was to assess the spatial distribution of malaria risk using MCE (Multi-Criteria Evaluation). To analyze and generate a spatial malaria risk level distribution map. Factors that affect the spatial malaria hazard and risk distribution have been considered. Suc…	[Gebre, Sintayehu Legesse; Regassa, Alemayehu] Jimma Univ, Dept Nat Resources Management, POB 307, Jimma, Ethiopia; [Gebre, Sintayehu Legesse] Katholieke Univ Leuven, Dept Mech Engn, Fac Engn, Leuven, Belgium; [Temam, Nasreddin] Jimma Univ, Dept Geog & Environm Studies, Jimma, Ethiopia	Gebre, SL (corresponding author), Jimma Univ, Dept Nat Resources Management, POB 307, Jimma, Ethiopia.	sintayehulegesse.gebre@ku-leuven.be		Gebre, Sintayehu/0000-0002-1733-597X				54	0	0	2	2	TAYLOR & FRANCIS AS	OSLO	KARL JOHANS GATE 5, NO-0154 OSLO, NORWAY	2331-1843			COGENT ENVIRON SCI	Cogent Environ. Sci.	JAN 4	2021	6	1
J	Devarakonda, P; Sadasivuni, R; Nobrega, RAA; Wu, JH				Devarakonda, Phani; Sadasivuni, Ravi; Nobrega, Rodrigo A. A.; Wu, Jianhong			Application of spatial multicriteria decision analysis in healthcare: Identifying drivers and triggers of infectious disease outbreaks using ensemble learning	JOURNAL OF MULTI-CRITERIA DECISION ANALYSIS			English	Article; Early Access						artificial neural networks; entropy; geographic information systems (GIS); infectious disease modelling; machine learning; multi-criteria decision analysis (MCDA)	VECTOR-BORNE DISEASES; RISK; PREDICTION; REGION; MODEL; VULNERABILITY; WATER; MCDM; AHP; GIS	Modelling infectious diseases is a complex and multi-disciplinary problem that necessitates the combined use of multicriteria decision analysis (MCDA) and machine learning (ML) in a spatial framework. This research attempts to demonstrate the extensive applications of MCDA in the field of public health and to illustrate its utility with the combined use of spatial models and machine learning. The…	[Devarakonda, Phani; Sadasivuni, Ravi] KRIS Analyt Solut, Dept Predict Analyt & Artificial Intelligence, Visakhapatnam 530041, Andhra Pradesh, India; [Nobrega, Rodrigo A. A.] Univ Fed Minas Gerais, Inst Geosci, Dept Cartog, Belo Horizonte, MG, Brazil; [Wu, Jianhong] York Univ, Dept Math & Stat, Toronto, ON, Canada	Devarakonda, P (corresponding author), KRIS Analyt Solut, Dept Predict Analyt & Artificial Intelligence, Visakhapatnam 530041, Andhra Pradesh, India.	dvps95@gmail.com		Devarakonda, Phani/0000-0002-2179-698X; Nobrega, Rodrigo/0000-0001-7058-5903				67	0	0	2	2	WILEY	HOBOKEN	111 RIVER ST, HOBOKEN 07030-5774, NJ USA	1057-9214	1099-1360		J MULTI-CRITERIA DEC	J. Multi-Criteria Decis. Anal.
J	Alharbi, A; Alosaimi, W; Alyami, H; Nadeem, M; Faizan, M; Agrawal, A; Kumar, R; Khan, RA				Alharbi, Abdullah; Alosaimi, Wael; Alyami, Hashem; Nadeem, Mohd; Faizan, Mohd; Agrawal, Alka; Kumar, Rajeev; Khan, Raees Ahmad			Managing Software Security Risks through an Integrated Computational	INTELLIGENT AUTOMATION AND SOFT COMPUTING			English	Article						Web-based healthcare application; fuzzy AHP; fuzzy TOPSIS; security risk; secure web design		Security risk evaluation of web-based healthcare applications is important from a design perspective. The developers as well as the users need to make sure that the applications must be secure. Citing the disastrous effects of unsecured web applications, Accuntix Online states that the IT industry has lost millions of dollars due to security theft and malware attacks. Protecting the integrity of …	[Alharbi, Abdullah; Alosaimi, Wael] Taif Univ, Coll Comp & Informat Technol, Dept Informat Technol, POB 11099, At Taif 21944, Saudi Arabia; [Alyami, Hashem] Taif Univ, Coll Comp & Informat Technol, Dept Comp Sci, POB 11099, At Taif 21944, Saudi Arabia; [Nadeem, Mohd; Faizan, Mohd; Agrawal, Alka; Kumar, Rajeev; Khan, Raees Ahmad] Babasaheb Bhimrao Ambedkar Univ, Dept Informat Technol, Lucknow 2260…	Kumar, R (corresponding author), Babasaheb Bhimrao Ambedkar Univ, Dept Informat Technol, Lucknow 226025, Uttar Pradesh, India.; Kumar, R (corresponding author), Shri Ramswaroop Mem Univ, Dept Comp Applicat, Lucknow 225003, Uttar Pradesh, India.	rs0414@gmail.com			Taif University Researchers Supporting Projects at Taif University, Kingdom of Saudi Arabia [TURSP-2020/231]	Funding for this study was received from the Taif University Researchers Supporting Projects at Taif University, Kingdom of Saudi Arabia under Grant No. TURSP-2020/231.		16	0	0	0	0	TECH SCIENCE PRESS	HENDERSON	871 CORONADO CENTER DR, SUTE 200, HENDERSON, NV 89052 USA	1079-8587	2326-005X		INTELL AUTOM SOFT CO	Intell. Autom. Soft Comput.		2021	28	1
J	Byun, D; Chang, RS; Park, MB; Son, HR; Kim, CB				Byun, Do Hwa; Chang, Rho Soon; Park, Myung-Bae; Son, Hyo-Rim; Kim, Chun-Bae			Prioritizing Community-Based Intervention Programs for Improving Treatment Compliance of Patients with Chronic Diseases: Applying an Analytic Hierarchy Process	INTERNATIONAL JOURNAL OF ENVIRONMENTAL RESEARCH AND PUBLIC HEALTH			English	Article						hypertension; diabetes; treatment compliance; community-based intervention program; analytic hierarchy process		The purpose of this study was to apply multicriteria decision making and an analytic hierarchy process (AHP) model for assessing sustainable management of hypertension and diabetes. Perception of two alternative health care priorities was also investigated. One priority was improving treatment compliance of patients with hypertension and diabetes. The other priority was strengthening the healthca…	[Byun, Do Hwa] Korean Assoc AIDS Prevent, Gangwon Branch, Chunchon 24405, South Korea; [Chang, Rho Soon] Kangwon Natl Univ, Dept Publ Adm, Chunchon 24341, South Korea; [Park, Myung-Bae] Pai Chai Univ, Dept Gerontol Hlth & Welf, Daejeon 35345, South Korea; [Son, Hyo-Rim; Kim, Chun-Bae] Hongcheon Cty Hypertens & Diabet Registrat & Educ, Hongcheon 25135, South Korea; [Kim, Chun-Bae] Yonsei Univ, Dep…	Kim, CB (corresponding author), Hongcheon Cty Hypertens & Diabet Registrat & Educ, Hongcheon 25135, South Korea.; Kim, CB (corresponding author), Yonsei Univ, Dept Prevent Med, Wonju Coll Med, Wonju 26426, South Korea.	byeondohwa@daum.net; rschang@kangwon.ac.kr; parkmb@pcu.ac.kr; hc_health@naver.com; kimcb@yonsei.ac.kr			Korea Centers for Disease Control and Prevention (KCDC); Hongcheon County in Kangwon Province; KCDC; Hongcheon County grant [2019-51-0404]	This research was funded by the Korea Centers for Disease Control and Prevention (KCDC) and Hongcheon County in Kangwon Province grant (2014-2015). The APC was funded by the KCDC and Hongcheon County grant (#2019-51-0404).		90	0	0	4	4	MDPI	BASEL	ST ALBAN-ANLAGE 66, CH-4052 BASEL, SWITZERLAND		1660-4601		INT J ENV RES PUB HE	Int. J. Environ. Res. Public Health	JAN	2021	18	2
J	Vimal, KEK; Kandasamy, J; Nadeem, SP; Kumar, A; Saparauskas, J; Garza-Reyes, JA; Trinkuniene, E				Vimal, K. E. K.; Kandasamy, Jayakrishna; Nadeem, Simon Peter; Kumar, Anil; Saparauskas, Jonas; Garza-Reyes, Jose Arturo; Trinkuniene, Eva			DEVELOPING A STRATEGIC SUSTAINABLE FACILITY PLAN FOR A HOSPITAL LAYOUT USING ELECTRE AND APPLES PROCEDURE	INTERNATIONAL JOURNAL OF STRATEGIC PROPERTY MANAGEMENT			English	Article						healthcare facility; layout planning; statistical analysis; Apple's layout procedure; ELECTRE; outranking	DECISION-MAKING; MAINTENANCE MANAGEMENT; CARE; ALGORITHM; SELECTION; DESIGN; IMPACT; ENERGY	Today healthcare globally is growing at a rapid pace and despite the huge technological advancement, healthcare still faces primitive challenges and hence results in the poor service and facility to the needy. Layout planning acts as one major reason which requires improvements for the effective and efficient working of the healthcare facilities. This research aims at optimizing several quantitat…	[Vimal, K. E. K.] Natl Inst Technol, Dept Mech Engn, Patna, Bihar, India; [Kandasamy, Jayakrishna] VIT Univ, Sch Mech Engn, Vellore, Tamil Nadu, India; [Nadeem, Simon Peter; Garza-Reyes, Jose Arturo] Univ Derby, Ctr Supply Chain Improvement, Derby, England; [Kumar, Anil] London Metropolitan Univ, Guildhall Sch Business & Law, London, England; [Saparauskas, Jonas] Vilnius Gediminas Tech Univ, Dept…	Kumar, A (corresponding author), London Metropolitan Univ, Guildhall Sch Business & Law, London, England.	anilror@gmail.com	kek, vimal/E-8803-2013; Kandasmay, Jayakrishna/S-1500-2016	Kandasmay, Jayakrishna/0000-0002-5225-7620				49	0	0	5	5	VILNIUS GEDIMINAS TECH UNIV	VILNIUS	SAULETEKIO AL 11, VILNIUS, LT-10223, LITHUANIA	1648-715X	1648-9179		INT J STRATEG PROP M	Int. J. Strateg. Prop. Manag.		2021	25	1
J	Nguyen, V; Khanh, TT; Oo, TZ; Tran, NH; Huh, EN; Hong, CS				Nguyen, VanDung; Khanh, Tran Trong; Oo, Thant Zin; Tran, Nguyen H.; Huh, Eui-Nam; Hong, Choong Seon			Latency Minimization in a Fuzzy-Based Mobile Edge Orchestrator for IoT Applications	IEEE COMMUNICATIONS LETTERS			English	Article						Mobile edge orchestrator; edge computing; cloud computing; latency minimization; fuzzy-based approach		Currently, matching the incoming Internet of Things applications to the current state of computing and networking resources of a mobile edge orchestrator (MEO) is critical for providing the high quality of service while temporally and spatially changing the incoming workload. However, MEO needs to scale its capacity concerning a large number of devices to avoid task failure and to reduce service …	[Nguyen, VanDung; Khanh, Tran Trong; Oo, Thant Zin; Huh, Eui-Nam; Hong, Choong Seon] Kyung Hee Univ, Dept Comp Sci & Engn, Yongin 446701, South Korea; [Tran, Nguyen H.] Univ Sydney, Sch Comp Sci, Sydney, NSW 2006, Australia	Huh, EN; Hong, CS (corresponding author), Kyung Hee Univ, Dept Comp Sci & Engn, Yongin 446701, South Korea.	ngvandung85@khu.ac.kr; khanhtrannnn@khu.ac.kr; tzoo@khu.ac.kr; nguyen.tran@sydney.edu.au; johnhuh@khu.ac.kr; cshong@khu.ac.kr	Tran, Nguyen Hoang/ABC-5127-2020; Oo, Thant Zin/I-3331-2017	Tran, Nguyen Hoang/0000-0001-7323-9213; Oo, Thant Zin/0000-0001-7644-2866; Hong, Choong Seon/0000-0003-3484-7333; Nguyen, VanDung/0000-0002-3940-3929; Huh, Eui-Nam/0000-0003-0184-6975	MSIT (Ministry of Science and ICT), Korea [IITP-2020-2015-0-00742, MSIT-2017-0-00294]	This research was supported by the MSIT (Ministry of Science and ICT), Korea, under the Grand Information Technology Research Center support program (IITP-2020-2015-0-00742) and service mobility support distributed cloud technology (MSIT-2017-0-00294) supervised by the IITP (Institute for Information & communications Technology Planning & Evaluation).		16	2	2	1	1	IEEE-INST ELECTRICAL ELECTRONICS ENGINEERS INC	PISCATAWAY	445 HOES LANE, PISCATAWAY, NJ 08855-4141 USA	1089-7798	1558-2558		IEEE COMMUN LETT	IEEE Commun. Lett.	JAN	2021	25	1
J	Alzahrani, FA				Alzahrani, Fahad A.			Fuzzy Based Decision-Making Approach for Estimating Usable-Security of Healthcare Web Applications	CMC-COMPUTERS MATERIALS & CONTINUA			English	Article						Decision making; healthcare web application; usable-security; fuzzy ahp; fuzzy topsis	AHP; PERFORMANCE; USABILITY; TOPSIS; MODEL; DURABILITY; SELECTION; RISKS	Usability and security are often considered contradictory in nature. One has a negative impact on the other. In order to satisfy the needs of users with the security perspective, the relationship and trade-offs among security and usability must be distinguished. Security practitioners are working on developing new approaches that would help to secure healthcare web applications as well increase u…	[Alzahrani, Fahad A.] Umm Al Qura Univ, Comp Engn Dept, Mecca 24381, Saudi Arabia	Alzahrani, FA (corresponding author), Umm Al Qura Univ, Comp Engn Dept, Mecca 24381, Saudi Arabia.	fayzahrani@uqu.edu.sa			King Abdul-Aziz City for Science and Technology (KACST), Saudi Arabia	King Abdul-Aziz City for Science and Technology (KACST), Saudi Arabia.		59	0	0	0	0	TECH SCIENCE PRESS	HENDERSON	871 CORONADO CENTER DR, SUTE 200, HENDERSON, NV 89052 USA	1546-2218	1546-2226		CMC-COMPUT MATER CON	CMC-Comput. Mat. Contin.		2021	66	3
J	Abdel-Basset, M; Mohamed, R; Smarandache, F; Elhoseny, M				Abdel-Basset, Mohamed; Mohamed, Rehab; Smarandache, Florentin; Elhoseny, Mohamed			A New Decision-Making Model Based on Plithogenic Set for Supplier Selection	CMC-COMPUTERS MATERIALS & CONTINUA			English	Article						Supplier selection; rough set theory; MABAC; MCDM; BWM; plithogenic set	INTUITIONISTIC FUZZY; NEUTROSOPHIC SETS	Supplier selection is a common and relevant phase to initialize the supply chain processes and ensure its sustainability. The choice of supplier is a multi-criteria decision making (MCDM) to obtain the optimal decision based on a group of criteria. The health care sector faces several types of problems, and one of the most important is selecting an appropriate supplier that fits the desired perfo…	[Abdel-Basset, Mohamed; Mohamed, Rehab] Zagazig Univ, Fac Comp & Informat, Zagazig 44519, Egypt; [Smarandache, Florentin] Univ New Mexico, Math & Sci Dept, Gallup, NM 87301 USA; [Elhoseny, Mohamed] Amer Univ Emirates, Coll Comp Informat Technol, Dubai, U Arab Emirates	Abdel-Basset, M (corresponding author), Zagazig Univ, Fac Comp & Informat, Zagazig 44519, Egypt.	analyst_mohamed@yahoo.com						25	0	0	6	6	TECH SCIENCE PRESS	HENDERSON	871 CORONADO CENTER DR, SUTE 200, HENDERSON, NV 89052 USA	1546-2218	1546-2226		CMC-COMPUT MATER CON	CMC-Comput. Mat. Contin.		2021	66	3
J	Bharsakade, RS; Acharya, P; Ganapathy, L; Tiwari, MK				Bharsakade, Ramkrishna S.; Acharya, Padmanava; Ganapathy, L.; Tiwari, Manoj K.			A lean approach to healthcare management using multi criteria decision making	OPSEARCH			English	Article; Early Access						Lean wastes; MCDM; Fuzzy AHP; Healthcare; Waste prioritization	FUZZY AHP APPROACH; PRIORITIZATION; PERFORMANCE; SIMULATION; EFFICIENCY; SELECTION; TOPSIS	Recent challenges induced by the global pandemic COVID-19 have highlighted the critical importance of coping with a sudden surge in demand for front line healthcare services. Motivated by the success of lean implementation in manufacturing systems, this study attempts to apply the lean principles in healthcare delivery environments. The lean approach begins with the identification of seven types …	[Bharsakade, Ramkrishna S.; Acharya, Padmanava; Ganapathy, L.; Tiwari, Manoj K.] NITIE, Mumbai, Maharashtra, India	Ganapathy, L (corresponding author), NITIE, Mumbai, Maharashtra, India.	ramkrishna.bharsakade.2016@nitie.ac.in; pacharya@nitie.ac.in; ganapathyl@gmail.com; mkt09@nitie.ac.in	L, Ganapathy/AAE-3606-2021					77	0	0	6	6	SPRINGER INDIA	NEW DELHI	7TH FLOOR, VIJAYA BUILDING, 17, BARAKHAMBA ROAD, NEW DELHI, 110 001, INDIA	0030-3887	0975-0320		OPSEARCH	Opsearch
J	Drnovsek, R; Kapun, MM; Rajkovic, U				Drnovsek, Rok; Milavec Kapun, Marija; Rajkovic, Uros			Multi-criteria risk evaluation model for developing ventilator-associated pneumonia	CENTRAL EUROPEAN JOURNAL OF OPERATIONS RESEARCH			English	Article						Multi-criteria decision making; Ventilator-associated pneumonia; Risk management; Intensive care; Health care	ORAL-HEALTH STATUS; CARE; SURVEILLANCE; INFECTIONS; PREVENTION; IMPLEMENTATION; MORTALITY	Ventilator-associated pneumonia is a hospital-acquired infection of the lungs occurring in mechanically ventilated patients. An active risk management approach can prevent the occurrence of the disease and promote positive organizational changes, subsequently decreasing mortality and hospitalization costs. Using scientific and clinical practice knowledge, a risk evaluation model was developed to …	[Drnovsek, Rok; Milavec Kapun, Marija] Univ Ljubljana, Fac Hlth Sci, Zdravstvena Pot 5, Ljubljana 1000, Slovenia; [Drnovsek, Rok] Univ Med Ctr Ljubljana, Zaloska Cesta 2, Ljubljana 1000, Slovenia; [Rajkovic, Uros] Univ Maribor, Fac Org Sci, Kidriceva Cesta 55a, Kranj 4000, Slovenia	Drnovsek, R (corresponding author), Univ Ljubljana, Fac Hlth Sci, Zdravstvena Pot 5, Ljubljana 1000, Slovenia.; Drnovsek, R (corresponding author), Univ Med Ctr Ljubljana, Zaloska Cesta 2, Ljubljana 1000, Slovenia.	rok.drnovsek@kclj.si		Drnovsek, Rok/0000-0002-7121-0203	Slovenian Research AgencySlovenian Research Agency - Slovenia [P5-0018]	The authors acknowledge the financial support from the Slovenian Research Agency (research core funding No. P5-0018).		41	2	2	1	1	SPRINGER	NEW YORK	ONE NEW YORK PLAZA, SUITE 4600, NEW YORK, NY, UNITED STATES	1435-246X	1613-9178		CENT EUR J OPER RES	Cent. Europ. J. Oper. Res.	SEP	2021	29	3
J	Pakdil, F; Toktas, P; Can, GF				Pakdil, Fatma; Toktas, Pelin; Can, Gulin Feryal			Six sigma project prioritization and selection: a multi-criteria decision making approach in healthcare industry	INTERNATIONAL JOURNAL OF LEAN SIX SIGMA			English	Article; Early Access						Six sigma; Health care; Multi-criteria decision-making; KEMIRA-M; Six sigma project prioritization and selection	CRITICAL SUCCESS FACTORS; IMPROVEMENT INITIATIVES; PORTFOLIO SELECTION; SIX-SIGMA; IMPLEMENTATION; QUALITY; FRAMEWORK; METHODOLOGY; PERFORMANCE; SERVICES	Purpose The purpose of this study is to develop a methodology in which alternate Six Sigma projects are prioritized and selected using appropriate multi-criteria decision-making (MCDM) methods in healthcare organizations. This study addresses a particular gap in implementing a systematic methodology for Six Sigma project prioritization and selection in the healthcare industry. Design/methodology/…	[Pakdil, Fatma] Eastern Connecticut State Univ, Dept Management & Mkt, Willimantic, CT 06226 USA; [Toktas, Pelin; Can, Gulin Feryal] Baskent Univ, Dept Ind Engn, Ankara, Turkey	Pakdil, F (corresponding author), Eastern Connecticut State Univ, Dept Management & Mkt, Willimantic, CT 06226 USA.	pakdilf@easternct.edu						110	1	1	13	15	EMERALD GROUP PUBLISHING LTD	BINGLEY	HOWARD HOUSE, WAGON LANE, BINGLEY BD16 1WA, W YORKSHIRE, ENGLAND	2040-4166	2040-4174		INT J LEAN SIX SIG	Int. J. Lean Six Sigma
J	Peixoto, MGM; Musetti, MA; de Mendonca, MCA				Mendonca Peixoto, Maria Gabriela; Musetti, Marcel Andreotti; Angelico de Mendonca, Maria Cristina			Performance management in hospital organizations from the perspective of Principal Component Analysis and Data Envelopment Analysis: the case of Federal University Hospitals in Brazil	COMPUTERS & INDUSTRIAL ENGINEERING			English	Article						Performance management; Performance measurement; Healthcare; Hospital organization; Principal Component Analysis; Data Envelopment Analysis	HEALTH-CARE; MEDICAL-EDUCATION; MEASURING QUALITY; PUBLIC HOSPITALS; EFFICIENCY; RESIDENCY; SYSTEM; SECTOR; PATIENT; REFORM	In view of the scenario of hospital organizations, marked by the scarcity of infrastructural, human and material resources, the Federal University Hospitals (Hospitals Universitarios Federais - HUFs), supported by the Restructuring National Program of Federal University Hospitals (Programa Nacional de Reestruturacito dos Hospitals Universitarios Federais - REHUF), since 2010 appears. In this sens…	[Mendonca Peixoto, Maria Gabriela] Univ Fed Vicosa, Inst Exact Sci & Technol, POB 22, BR-38810000 Rio Paranaiba, MG, Brazil; [Musetti, Marcel Andreotti] Univ Sao Paulo, Sao Carlos Sch Engn, Dept Ind Engn, Trabalhador Sao Carlense Ave 400,Arnold Schimidt, BR-13566590 Sao Carlos, SP, Brazil; [Angelico de Mendonca, Maria Cristina] Univ Fed Lavras, Dept Agroind Management, POB 3037, BR-37200000 Lavra…	Peixoto, MGM (corresponding author), Sao Carlos Sch Engn, Ind Engn, Sao Carlos, SP, Brazil.	mgabriela@ufv.br; musetti@sc.usp.br; mariacam@ufla.br	Musetti, Marcel A/D-3291-2018; Peixoto, Maria Gabriela Campolina Diniz/A-2901-2013	Musetti, Marcel A/0000-0002-2795-5902;				105	1	1	4	4	PERGAMON-ELSEVIER SCIENCE LTD	OXFORD	THE BOULEVARD, LANGFORD LANE, KIDLINGTON, OXFORD OX5 1GB, ENGLAND	0360-8352	1879-0550		COMPUT IND ENG	Comput. Ind. Eng.	DEC	2020	150
J	Moiduddin, K; Mian, SH; Umer, U; Alkhalefah, H; Sayeed, A				Moiduddin, Khaja; Mian, Syed Hammad; Umer, Usama; Alkhalefah, Hisham; Sayeed, Abdul			Fuzzy Multicriteria Decision Mapping to Evaluate Implant Design for Maxillofacial Reconstruction	MATHEMATICS			English	Article						mandible reconstruction; additive manufacturing; electron beam melting; fuzzy analytical hierarchy process; trapezoidal fuzzy number; TOPSIS; VIKOR	FINITE-ELEMENT-ANALYSIS; MANDIBULAR RECONSTRUCTION; SENSITIVITY-ANALYSIS; POROUS METALS; SELECTION; TOPSIS; VIKOR; INDUSTRY; FRACTURE; BEHAVIOR	Technological advancements in healthcare influence medical practitioners as much as they impact the routine lives of the patients. The mandible reconstruction, which constitutes an important branch in facioplasty, has been a challenging task for medical professionals. As part of scientific innovation, tailor-made implants are valuable for sustaining and regenerating facial anatomy, as well as pre…	[Moiduddin, Khaja; Mian, Syed Hammad; Umer, Usama; Alkhalefah, Hisham] King Saud Univ, Adv Mfg Inst, Riyadh 11421, Saudi Arabia; [Sayeed, Abdul] King Saud Univ, Coll Engn, Dept Mech Engn, Riyadh 11421, Saudi Arabia	Moiduddin, K (corresponding author), King Saud Univ, Adv Mfg Inst, Riyadh 11421, Saudi Arabia.	khussain1@ksu.edu.sa; smien@ksu.edu.sa; uumer@ksu.edu.sa; halkhalefah@ksu.edu.sa; 439106628@student.ksu.edu.sa	; umer, usama/M-6976-2013	sayeed, abdul/0000-0001-5420-3565; umer, usama/0000-0001-8715-7905	Deanship of Scientific Research, King Saud UniversityKing Saud University [RG-1440-034]	This research was financially supported by the Deanship of Scientific Research, King Saud University: Research group No: RG-1440-034.		97	0	0	0	0	MDPI	BASEL	ST ALBAN-ANLAGE 66, CH-4052 BASEL, SWITZERLAND		2227-7390		MATHEMATICS-BASEL	Mathematics	DEC	2020	8	12
J	Alhakami, W; Baz, A; Alhakami, H; Pandey, AK; Khan, RA				Alhakami, Wajdi; Baz, Abdullah; Alhakami, Hosam; Pandey, Abhishek Kumar; Khan, Raees Ahmad			Symmetrical Model of Smart Healthcare Data Management: A Cybernetics Perspective	SYMMETRY-BASEL			English	Article						healthcare data; data management; digital services; cybernetics; symmetrical designing	SECURITY	Issues such as maintaining the security and integrity of data in digital healthcare are growing day-by-day in terms of size and cost. The healthcare industry needs to work on effective mechanisms to manage these concerns and prevent any debilitating crisis that might affect patients as well as the overall health management. To tackle such critical issues in a simple, feasible, and symmetrical man…	[Alhakami, Wajdi] Taif Univ, Coll Comp & Informat Technol, Dept Informat Technol, POB 11099, At Taif 21944, Saudi Arabia; [Baz, Abdullah] Umm Al Qura Univ, Coll Comp & Informat Syst, Dept Comp Engn, Mecca 21955, Saudi Arabia; [Alhakami, Hosam] Umm Al Qura Univ, Coll Comp & Informat Syst, Dept Comp Sci, Mecca 21955, Saudi Arabia; [Pandey, Abhishek Kumar; Khan, Raees Ahmad] Babasaheb Bhimrao Ambedk…	Khan, RA (corresponding author), Babasaheb Bhimrao Ambedkar Univ, Dept Informat Technol, Lucknow 226025, Uttar Pradesh, India.	whakami@tu.edu.sa; aobaz01@uqu.edu.sa; hhhakam@uqu.edu.sa; abhishekkumarpanday5@gmail.com; khanraees@bbau.ac.in	Pandey, Abhishek Kumar/AAN-2756-2020	Pandey, Abhishek Kumar/0000-0003-4021-9819; Alhakami, Hosam/0000-0002-4908-5573; Alhakami, Wajdi/0000-0003-1230-9470; Baz, Abdullah/0000-0002-8669-6883	Taif University Researchers Supporting Project, Taif University, Taif, Saudi Arabia [TURSP-2020/107]	This project was supported by Taif University Researchers Supporting Project number (TURSP-2020/107), Taif University, Taif, Saudi Arabia.		17	0	0	3	3	MDPI	BASEL	ST ALBAN-ANLAGE 66, CH-4052 BASEL, SWITZERLAND		2073-8994		SYMMETRY-BASEL	Symmetry-Basel	DEC	2020	12	12
J	Dulaud, P; Di Loreto, I; Mottet, D				Dulaud, Paul; Di Loreto, Ines; Mottet, Denis			Self-Quantification Systems to Support Physical Activity: From Theory to Implementation Principles	INTERNATIONAL JOURNAL OF ENVIRONMENTAL RESEARCH AND PUBLIC HEALTH			English	Review						quantified self; health; physical activity; behavior change; model; support system; persuasive design; user-centered design	HEALTH-CARE; MOTIVATION; FEEDBACK	Since the emergence of the quantified self movement, users aim at health behavior change, but only those who are sufficiently motivated and competent with the tools will succeed. Our literature review shows that theoretical models for quantified self exist but they are too abstract to guide the design of effective user support systems. Here, we propose principles linking theory and implementation…	[Dulaud, Paul; Di Loreto, Ines] Univ Technol Troyes, Tech CICO Technol Cooperat Interact & Knowledge C, 12 Rue Marie Curie, F-10000 Troyes, France; [Mottet, Denis] Univ Montpellier, IMT Mines Ales, Euromov Digital Hlth Mot, 700 Av Pic St Loup, F-34090 Montpellier, France	Di Loreto, I (corresponding author), Univ Technol Troyes, Tech CICO Technol Cooperat Interact & Knowledge C, 12 Rue Marie Curie, F-10000 Troyes, France.	paul.dulaud@utt.fr; ines.di_loreto@utt.fr; denis.mottet@umontpellier.fr	Mottet, Denis/J-3098-2012	Mottet, Denis/0000-0002-7564-5394; Dulaud, Paul/0000-0002-7236-9355	Conseil Regional du Grand Est; European Regional Development FundEuropean Commission	This research was funded by the Conseil Regional du Grand Est and the European Regional Development Fund. These grants do not cover publication costs in open access.		74	0	0	2	3	MDPI	BASEL	ST ALBAN-ANLAGE 66, CH-4052 BASEL, SWITZERLAND		1660-4601		INT J ENV RES PUB HE	Int. J. Environ. Res. Public Health	DEC	2020	17	24
J	Yang, CH; Lee, HL; Tsai, WH; Chuang, S				Yang, Chih-Hao; Lee, Hsiu-Li; Tsai, Wen-Hsien; Chuang, Sophia			Sustainable Smart Healthcare Information Portfolio Strategy Evaluation: An Integrated Activity-Based Costing Decision Model	SUSTAINABILITY			English	Article						sustainable development; Activity-Based Costing (ABC); smart healthcare information system; multiple-criteria decision making (MCDM); mathematical programming; resource constraints	ADOPTION; SYSTEMS; IMPLEMENTATION; FRAMEWORK; DEMATEL; ANP	Smart city and smart hospital development comprise a mainstream strategy worldwide to enhance the achievement of Sustainable Development Goals (SDGs) and Corporate Social Responsibility (CSR) practices. The smart healthcare industry needs to optimize its smart healthcare information strategies, creating the process-activity value and reducing the cost of healthcare without sacrificing the quality…	[Yang, Chih-Hao] Natl Def Univ, Dept Financial Management, Taipei 11258, Taiwan; [Lee, Hsiu-Li] Chihlee Univ Technol, Dept Accounting Informat, New Taipei 22050, Taiwan; [Tsai, Wen-Hsien; Chuang, Sophia] Natl Cent Univ, Dept Business Adm, Taoyuan 32001, Taiwan	Yang, CH (corresponding author), Natl Def Univ, Dept Financial Management, Taipei 11258, Taiwan.	chyang@ndu.edu.tw; lee05301@mail.chihlee.edu.tw; whtsai@mgt.ncu.edu.tw; 108481011@cc.ncu.edu.tw			Ministry of Science and Technology of TaiwanMinistry of Science and Technology, Taiwan [MOST 107-2914-I-606-005-A1, MOST 109-2410-H-008-029-MY2]	This research was funded by the Ministry of Science and Technology of Taiwan for financially supporting this research under Grant MOST 107-2914-I-606-005-A1 and MOST 109-2410-H-008-029-MY2.		33	0	0	7	7	MDPI	BASEL	ST ALBAN-ANLAGE 66, CH-4052 BASEL, SWITZERLAND		2071-1050		SUSTAINABILITY-BASEL	Sustainability	DEC	2020	12	24
J	Zavadskas, EK; Bausys, R; Lescauskiene, I; Omran, J				Zavadskas, Edmundas Kazimieras; Bausys, Romualdas; Lescauskiene, Ingrida; Omran, Jamal			M-generalised q-neutrosophic MULTIMOORA for Decision Making	STUDIES IN INFORMATICS AND CONTROL			English	Article						Multicriteria decision making; MULTIMOORA; Neutrosophic sets; Cable root management	FUZZY NUMBER	Different frameworks can be chosen to solve multicriteria decision making (MCDM) problems emerging in business, economy, health care, engineering and other areas. Uncertainty, vagueness and non-rigid boundaries of the initial information are frequently noticed when dealing with the practicalities of the MCDM tasks. Single-valued neutrosophic sets are considered as the effective tool to express un…	[Zavadskas, Edmundas Kazimieras] Vilnius Gediminas Tech Univ, Inst Sustainable Construct, Sauletekio Ave 11, LT-10223 Vilnius, Lithuania; [Bausys, Romualdas; Lescauskiene, Ingrida] Vilnius Gediminas Tech Univ, Dept Graph Syst, Sauletekio Ave 11, LT-10223 Vilnius, Lithuania; [Omran, Jamal] Tishreen Univ, Dept Construct Engn & Management, Latakia, Syria	Zavadskas, EK (corresponding author), Vilnius Gediminas Tech Univ, Inst Sustainable Construct, Sauletekio Ave 11, LT-10223 Vilnius, Lithuania.	edmundas.zavadskas@vgtu.lt; romualdas.bausys@vgtu.lt; ingrida.lescauskiene@vgtu.lt; j-omran@tishreen.edu.sy	Bausys, Romualdas/AAT-6277-2021	Bausys, Romualdas/0000-0002-6284-0406				22	2	2	4	4	NATL INST R&D INFORMATICS-ICI	BUCHAREST	PUBL DEPT, 8-10 AVERESCU BLVD, SECTOR 1, BUCHAREST, 011455, ROMANIA	1220-1766			STUD INFORM CONTROL	Stud. Inform. Control	DEC	2020	29	4
J	Kurzinger, ML; Douarin, L; Uzun, I; El-Haddad, C; Hurst, W; Juhaeri, J; Tcherny-Lessenot, S				Kurzinger, Marie-Laure; Douarin, Ludivine; Uzun, Ievgeniia; El-Haddad, Chantal; Hurst, William; Juhaeri, Juhaeri; Tcherny-Lessenot, Stephanie			Structured benefit-risk evaluation for medicinal products: review of quantitative benefit-risk assessment findings in the literature	THERAPEUTIC ADVANCES IN DRUG SAFETY			English	Review						benefit-risk; decision making; multi-criteria decision analysis; patient perspective; physician perspective; quantitative; regulation; regulatory perspective; structured		A favorable benefit-risk profile remains an essential requirement for marketing authorization of medicinal drugs and devices. Furthermore, prior subjective, implicit and inconsistent ad hoc benefit-risk assessment methods have rightly evolved towards more systematic, explicit or structured approaches. Contemporary structured benefit-risk evaluation aims at providing an objective assessment of the…	[Kurzinger, Marie-Laure; Douarin, Ludivine; El-Haddad, Chantal; Tcherny-Lessenot, Stephanie] Sanofi, Global Epidemiol & Benefit Risk Evaluat, 1 Ave Pierre Brossolette 91385, F-91000 Chilly Mazarin, France; [Uzun, Ievgeniia; Hurst, William; Juhaeri, Juhaeri] Sanofi, Global Epidemiol & Benefit Risk Evaluat, Bridgewater, MA USA	Kurzinger, ML (corresponding author), Sanofi, Global Epidemiol & Benefit Risk Evaluat, 1 Ave Pierre Brossolette 91385, F-91000 Chilly Mazarin, France.	Marie-Laure.Kurzinger@sanofi.com		Juhaeri, Juhaeri/0000-0001-8235-8388				34	0	0	3	3	SAGE PUBLICATIONS LTD	LONDON	1 OLIVERS YARD, 55 CITY ROAD, LONDON EC1Y 1SP, ENGLAND	2042-0986	2042-0994		THER ADV DRUG SAF	Ther. Adv. Drug Saf.	DEC	2020	11
J	Hohmeier, KC; Shelton, C; Havrda, D; Gatwood, J				Hohmeier, Kenneth C.; Shelton, Chasity; Havrda, Dawn; Gatwood, Justin			The need to prioritize prioritization in clinical pharmacy service practice and implementation	RESEARCH IN SOCIAL & ADMINISTRATIVE PHARMACY			English	Article							MULTICRITERIA DECISION-ANALYSIS; CARE; INTERVENTIONS; IMPROVEMENT; STRATEGIES	Pharmacists are increasingly asked to incorporate new and greater amounts of clinical services into their traditional medication distribution responsibilities, but many barriers exist. Given the demanding pharmacy practice environment, improved time management may improve implementation rates. One area not previously explored within this area is the clinical skill of prioritization of medication …	[Hohmeier, Kenneth C.; Gatwood, Justin] Univ Tennessee, Coll Pharm, Hlth Sci Ctr, 301 S Perimeter Pk Dr,Suite 220, Nashville, TN 37211 USA; [Shelton, Chasity; Havrda, Dawn] Univ Tennessee, Hlth Sci Ctr, Coll Pharm, 881 Madison Ave, Memphis, TN 38103 USA	Hohmeier, KC (corresponding author), Univ Tennessee, Coll Pharm, Hlth Sci Ctr, 301 S Perimeter Pk Dr,Suite 220, Nashville, TN 37211 USA.	khohmeie@uthsc.edu						40	0	0	5	5	ELSEVIER SCIENCE INC	NEW YORK	STE 800, 230 PARK AVE, NEW YORK, NY 10169 USA	1551-7411	1934-8150		RES SOC ADMIN PHARM	Res. Soc. Adm. Pharm.	DEC	2020	16	12
J	Narayanamoorthy, S; Annapoorani, V; Kang, D; Baleanu, D; Jeon, J; Kureethara, JV; Ramya, L				Narayanamoorthy, S.; Annapoorani, V.; Kang, Daekook; Baleanu, Dumitru; Jeon, Jeonghwan; Kureethara, Joseph Varghese; Ramya, L.			A novel assessment of bio-medical waste disposal methods using integrating weighting approach and hesitant fuzzy MOOSRA	JOURNAL OF CLEANER PRODUCTION			English	Article						Waste management; Bio-medical waste; Multi-criteria decision making; Multi-objective optimization on the basis of simple ratio analysis; Criteria importance through inter criteria correlation; Subjective and objective weight integrated approach	MULTICRITERIA DECISION-ANALYSIS; HEALTH-CARE; MANAGEMENT; HOSPITALS; SELECTION; LOCATION; CRITERIA; SYSTEM; AHP	Bio-medical waste (BMW) management is highly important precaution for human health and environmental concern. There are several disposal treatment followed by medical practitioners in medical waste management. Here, a few disposal treatment is considered to be an alternatives. When assessing, it is necessary to evaluate and assume that all disposal treatment methods are safe and hygienic. In this…	[Narayanamoorthy, S.; Annapoorani, V.; Ramya, L.] Bharathiar Univ, Dept Math, Coimbatore 641046, Tamil Nadu, India; [Kang, Daekook] Inje Univ, Dept Ind & Management Engn, 197 Inje Ro, Gimhae Si 50834, Gyeongsangnam D, South Korea; [Baleanu, Dumitru] Cankaya Univ, Dept Math, Ankara, Turkey; [Baleanu, Dumitru] Turkey & Inst Space Sci, Bucharest, Romania; [Jeon, Jeonghwan] Gyeongsang Natl Univ, Dept…	Kang, D (corresponding author), Inje Univ, Dept Ind & Management Engn, 197 Inje Ro, Gimhae Si 50834, Gyeongsangnam D, South Korea.	snm_phd@yahoo.co.in; annapoorniphd@gmail.com; dkkang@inje.ac.kr; dumitru@cankaya.edu.tr; jhjeon@gnu.ac.kr; frjoseph@christuniversity.in; ramyalakshmanaraj14@gmail.com	Kureethara, Joseph Varghese/W-6897-2019	Kureethara, Joseph Varghese/0000-0001-5030-3948	National Research Foundation(NRF) of Korea - Korean Government (MSIT), Republic of Korea [NRF-2019R1G1A1006073]	(i)This work was supported by the National Research Foundation(NRF) of Korea funded by the Korean Government (MSIT), Republic of Korea (NRF-2019R1G1A1006073). (ii) The authors would like to heartily thank the Editor in Chief and anonymous reviewers for their careful reading of this manuscript and for their helpful comments.		53	7	7	5	22	ELSEVIER SCI LTD	OXFORD	THE BOULEVARD, LANGFORD LANE, KIDLINGTON, OXFORD OX5 1GB, OXON, ENGLAND	0959-6526	1879-1786		J CLEAN PROD	J. Clean Prod.	DEC 1	2020	275
J	Moheimani, A; Sheikh, R; Hosseini, SMH; Sana, SS				Moheimani, Arash; Sheikh, Reza; Hosseini, Seyed Mohammad Hassan; Sana, Shib Sankar			Assessing the agility of hospitals in disaster management: application of interval type-2 fuzzy Flowsort inference system	SOFT COMPUTING			English	Article						Disaster management; Hospital agility; Interval type-2 fuzzy Flowsort; MCDA	DECISION-MAKING; INFORMATION-TECHNOLOGY; CLINICAL GOVERNANCE; NATURAL DISASTERS; SORTING PROBLEMS; HEALTH; CARE; RANKING; PREPAREDNESS; ORGANIZATION	Disaster management is one of the most important issues in service organizations, especially in healthcare sector. Due to the occurrences of natural or human-made incidents, requirements of assistance and rescue increase gradually. Hospitals have the vital role in addressing these requirements and therefore should enhance their skill to provide a punctual and appropriate response to these events.…	[Moheimani, Arash; Sheikh, Reza; Hosseini, Seyed Mohammad Hassan] Shahrood Univ Technol, Dept Ind Engn & Management, Shahrood, Iran; [Sana, Shib Sankar] Kishore Bharati Bhagini Nivedita Coll, Dept Math, Kolkata 700060, India	Sana, SS (corresponding author), Kishore Bharati Bhagini Nivedita Coll, Dept Math, Kolkata 700060, India.	mhm.arash@shahroodut.ac.ir; resheikh@shahroodut.ac.ir; sh.hosseini@shahroodut.ac.ir; shib_sankar@yahoo.com	sana, shib/AAM-3813-2021; Moheimani, Arash/AAC-7966-2021	Moheimani, Arash/0000-0002-8257-2496; Sana, Shib/0000-0002-7834-8969				90	1	1	5	5	SPRINGER	NEW YORK	ONE NEW YORK PLAZA, SUITE 4600, NEW YORK, NY, UNITED STATES	1432-7643	1433-7479		SOFT COMPUT	Soft Comput.	MAR	2021	25	5
J	Ar, IM; Erol, I; Peker, I; Ozdemir, A; Medeni, TD; Medeni, IT				Ar, Ilker Murat; Erol, Ismail; Peker, Iskender; Ozdemir, Ali; Medeni, Tunc Durmus; Medeni, Ihsan Tolga			Evaluating the feasibility of blockchain in logistics operations: A decision framework	EXPERT SYSTEMS WITH APPLICATIONS			English	Article						Blockchain; Logistics; Multi-Criteria Decision Making; Intuitionistic Fuzzy AHP; Fuzzy VIKOR	SUPPLY CHAIN; FUZZY VIKOR; HEALTH-CARE; TECHNOLOGY; CHALLENGES; MANAGEMENT; SELECTION; ADOPTION; IMPACT; ROLES	The main purpose of this study is to investigate the feasibility of blockchain technology in logistics industry using a quantitative approach. To this end, a decision framework is proposed based on a multi-criteria decision structure that incorporates AHP into VIKOR under Intuitionistic Fuzzy Theory. This integration presents different solutions and rankings based on different decision-making str…	[Ar, Ilker Murat; Erol, Ismail; Ozdemir, Ali; Medeni, Tunc Durmus; Medeni, Ihsan Tolga] Ankara Yildirim Beyazit Univ, TR-06760 Ankara, Turkey; [Peker, Iskender] Gumushane Univ, TR-29100 Gumushane, Turkey	Ar, IM (corresponding author), Ankara Yildirim Beyazit Univ, TR-06760 Ankara, Turkey.	ilkerar@ybu.edu.tr; ierol@ybu.edu.tr; iskenderpeker@gumushane.edu.tr; aliozdemir@ybu.edu.tr; tuncmedeni@gmail.com; tolgamedeni@gmail.com	Medeni, Tunc D./A-3021-2019; AR, Ilker M/I-1631-2013; peker, iskender/AAY-6691-2020	AR, Ilker M/0000-0002-2176-622X; Erol, Ismail/0000-0003-3327-7068				107	5	5	22	96	PERGAMON-ELSEVIER SCIENCE LTD	OXFORD	THE BOULEVARD, LANGFORD LANE, KIDLINGTON, OXFORD OX5 1GB, ENGLAND	0957-4174	1873-6793		EXPERT SYST APPL	Expert Syst. Appl.	NOV 15	2020	158
J	Miranda, MI; Barbosa, DH; Cotrim, SL				Miranda, Mariana Izelli; Barbosa, Danilo Hisano; Cotrim, Syntia Lemos			AN APPLICATION OF FUZZY ANALYTIC HIERARCHY PROCESS IN A UNIVERSITY TEACHING HOSPITAL	INDEPENDENT JOURNAL OF MANAGEMENT & PRODUCTION			English	Article						multi-criteria decision-making; analytic hierarchy process; fuzzy logic; university teaching hospital		Supplier's management plays an important role in cost and quality performance of purchasing companies. This important role has provided the growth of studies on the application of multi-criteria analysis method in manufacturing companies, although, with less impact on the services sector, mainly in the healthcare sector. For that reason, this research aimed to show the results of Fuzzy AHP multi-…	[Miranda, Mariana Izelli; Barbosa, Danilo Hisano; Cotrim, Syntia Lemos] State Univ Maringa UEM, Maringa, Parana, Brazil	Miranda, MI (corresponding author), State Univ Maringa UEM, Maringa, Parana, Brazil.	mariana.izelli@gmail.com; dhbarbosa@uem.br; syntialceng@gmail.com	Cotrim, Syntia Lemos/AAS-7553-2021	Cotrim, Syntia Lemos/0000-0001-5616-1880				34	0	0	1	1	INST FEDERAL EDUCACAO, CIENCIA & TECNOLOGIA SAO PAULO	SAO PAULO	RUA PEDRO VICENTE 625, CANINDE, SAO PAULO, 01109-010, BRAZIL	2236-269X			INDEP J MANAG PROD	Indep. J. Manag. Prod.	NOV-DEC	2020	11	7
J	Kamal, MD; Tahir, A; Kamal, MB; Moeen, F; Naeem, MA				Kamal, Muhammad Daud; Tahir, Ali; Kamal, Muhammad Babar; Moeen, Faisal; Naeem, M. Asif			A Survey for the Ranking of Trajectory Prediction Algorithms on Ubiquitous Wireless Sensors	SENSORS			English	Article						wireless sensors; global positioning system (GPS); prediction algorithm; Markov model; hidden Markov model; T-pattern tree; Bayesian networks; trajectories survey; indoor navigation; outdoor navigation	LOCATION PREDICTION	The number of wireless sensors in use-for example, the global positioning system (GPS) intelligent sensor-has increased in recent years. These intelligent sensors generate a vast amount of spatiotemporal data, which can assist in finding patterns of movements. These movement patterns can be used to predict the future location of moving objects; for example, the movement of an emergency vehicle ca…	[Kamal, Muhammad Daud; Tahir, Ali] Natl Univ Sci & Technol, Inst Geog Informat Syst, Islamabad 44000, Pakistan; [Kamal, Muhammad Babar] COMSATS Univ, Dept Comp Sci, Islamabad 44000, Pakistan; [Moeen, Faisal] Univ Libre Bruxelles, Dept Comp & Decis Engn CoDE, B-1050 Brussels, Belgium; [Naeem, M. Asif] Natl Univ Comp & Emerging Sci NUCES, Dept Comp Sci, Islamabad 44000, Pakistan; [Naeem, M. Asif] A…	Tahir, A (corresponding author), Natl Univ Sci & Technol, Inst Geog Informat Syst, Islamabad 44000, Pakistan.	mkamal.ms15igis@igis.nust.edu.pk; ali.tahir@igis.nust.edu.pk; sp18-rcs-027@student.comsats.edu.pk; ofaisal@ulb.ac.be; asif.naeem@nu.edu.pk	Kamal, Muhammad Babar/ABI-7565-2020	Kamal, Muhammad Babar/0000-0002-7160-793X; Tahir, Ali/0000-0003-2914-019X; Kamal, Muhammad Daud/0000-0001-6240-3444				45	1	1	1	3	MDPI	BASEL	ST ALBAN-ANLAGE 66, CH-4052 BASEL, SWITZERLAND		1424-8220		SENSORS-BASEL	Sensors	NOV	2020	20	22
J	Carnero, MC				Carnero, Maria Carmen			Fuzzy TOPSIS Model for Assessment of Environmental Sustainability: A Case Study with Patient Judgements	MATHEMATICS			English	Article						environmental sustainability; patient group judgements; fuzzy TOPSIS; health care organisations	MULTICRITERIA DECISION-ANALYSIS; HEALTH-CARE; PERFORMANCE EVALUATION; ENERGY-SYSTEMS; SUPPLY CHAIN; SELECTION; STRATEGIES; HOSPITALS; FRAMEWORK; CRITERIA	Health care organisations have broadened their commitment to corporate social responsibility, since, as well as providing health care to patients, their activities negatively affect world pollution. This is a result of the products and technologies they use, the resources they consume, the waste they produce, and the buildings they occupy and operate. This, in turn, affects the health of the comm…	[Carnero, Maria Carmen] Univ Castilla La Mancha, Tech Sch Ind Engn, Dept Business Management, Ciudad Real 13071, Spain; [Carnero, Maria Carmen] Univ Lisbon, Inst Super Tecn, CEG IST, P-1649004 Lisbon, Portugal	Carnero, MC (corresponding author), Univ Castilla La Mancha, Tech Sch Ind Engn, Dept Business Management, Ciudad Real 13071, Spain.; Carnero, MC (corresponding author), Univ Lisbon, Inst Super Tecn, CEG IST, P-1649004 Lisbon, Portugal.	carmen.carnero@uclm.es	Carnero, Maria Carmen/I-1128-2014	Carnero, Maria Carmen/0000-0002-9170-2264	University of Castilla-La Mancha; European Union through the European Regional Development FundEuropean Commission [2020-GRIN-28770]	This research was funded by the University of Castilla-La Mancha and the European Union through the European Regional Development Fund to the Predictive Analysis Laboratory (PREDILAB) group (2020-GRIN-28770).		103	2	2	1	5	MDPI	BASEL	ST ALBAN-ANLAGE 66, CH-4052 BASEL, SWITZERLAND		2227-7390		MATHEMATICS-BASEL	Mathematics	NOV	2020	8	11
J	Mardani, A; Saraji, MK; Mishra, AR; Rani, P				Mardani, Abbas; Saraji, Mahyar Kamali; Mishra, Arunodaya Raj; Rani, Pratibha			A novel extended approach under hesitant fuzzy sets to design a framework for assessing the key challenges of digital health interventions adoption during the COVID-19 outbreak	APPLIED SOFT COMPUTING			English	Article						Hesitant fuzzy sets; Fuzzy decision making; WASPAS; SWARA; Digital technologies; COVID-19 pandemic; Healthcare systems; MCDM	DECISION-MAKING; WASPAS METHOD; COMMUNICATION TECHNOLOGIES; INFORMATION; MODEL; CONSTRUCTION; SELECTION; RISK; ICT	In recent years, Digital Technologies (DTs) are becoming an inseparable part of human lives. Thus, many scholars have conducted research to develop new tools and applications. Processing information, usually in the form of binary code, is the main task in DTs, which is happening through many devices, including computers, smartphones, robots, and applications. Surprisingly, the role of DTs has bee…	[Mardani, Abbas] Ton Duc Thang Univ, Informetr Res Grp, Ho Chi Minh City 758307, Vietnam; [Mardani, Abbas] Ton Duc Thang Univ, Fac Business Adm, Ho Chi Minh City 758307, Vietnam; [Saraji, Mahyar Kamali] Yazd Univ, Fac Econ Management & Accounting, Yazd, Iran; [Mishra, Arunodaya Raj] Govt Coll Jaitwara, Dept Math, Satna, MP, India; [Rani, Pratibha] Natl Inst Technol, Dept Math, Warangal 506004, An…	Mardani, A (corresponding author), Ton Duc Thang Univ, Informetr Res Grp, Ho Chi Minh City 758307, Vietnam.	abbas.mardani@tdtu.edu.vn	Mardani, Abbas/D-5700-2015; MISHRA, ARUNODAYA RAJ/M-2404-2019; Saraji, Mahyar Kamali/AAF-4868-2021; MISHRA, ARUNODAYA RAJ/P-1562-2017; Rani, Pratibha/A-5308-2018	Mardani, Abbas/0000-0003-1010-3655; Saraji, Mahyar Kamali/0000-0001-8132-176X; MISHRA, ARUNODAYA RAJ/0000-0001-9949-5813; Rani, Pratibha/0000-0002-9186-4167				122	16	16	4	5	ELSEVIER	AMSTERDAM	RADARWEG 29, 1043 NX AMSTERDAM, NETHERLANDS	1568-4946	1872-9681		APPL SOFT COMPUT	Appl. Soft. Comput.	NOV	2020	96
J	Sahin, B; Soylu, A				Sahin, Bekir; Soylu, Ahmet			Intuitionistic fuzzy analytical network process models for maritime supply chain	APPLIED SOFT COMPUTING			English	Article						Intuitionistic fuzzy sets; Triangular intuitionistic fuzzy numbers; Multi criteria decision making; Analytical network process; Maritime supply chain	EXTENT ANALYSIS METHOD; EXPERT CONSISTENCY PRIORITIZATION; MULTICRITERIA DECISION-MAKING; HEALTH-CARE; AHP; SELECTION; INDEX	The aim of this study is to introduce three models along with four methods for intuitionistic fuzzy analytical network process (IFANP) and discuss the conceptual framework of process management for maritime supply chain. For the first time, in this study, centric consistency index is employed for all individual and aggregated judgment matrices of both membership and non membership functions toget…	[Sahin, Bekir; Soylu, Ahmet] Norwegian Univ Sci & Technol, Dept Comp Sci, Gjovik, Norway	Sahin, B (corresponding author), Norwegian Univ Sci & Technol, Dept Comp Sci, Gjovik, Norway.	bekir.sahin@ntnu.no	Sahin, Bekir/U-4038-2017	Sahin, Bekir/0000-0003-2687-3419	European Research Consortium for Informatics and Mathematics	We would like to thank the European Research Consortium for Informatics and Mathematics for their postdoctoral fellowship program and KTU for their process facilitation. We also thank the anonymous professionals who contributed to this study by providing answers to the surveys.		46	4	4	5	7	ELSEVIER	AMSTERDAM	RADARWEG 29, 1043 NX AMSTERDAM, NETHERLANDS	1568-4946	1872-9681		APPL SOFT COMPUT	Appl. Soft. Comput.	NOV	2020	96
J	Mohammed, RT; Yaakob, R; Zaidan, AA; Sharef, NM; Abdullah, RH; Zaidan, BB; Dawood, KA				Mohammed, R. T.; Yaakob, R.; Zaidan, A. A.; Sharef, N. M.; Abdullah, R. H.; Zaidan, B. B.; Dawood, K. A.			Review of the Research Landscape of Multi-Criteria Evaluation and Benchmarking Processes for Many-Objective Optimization Methods: Coherent Taxonomy, Challenges and Recommended Solution	INTERNATIONAL JOURNAL OF INFORMATION TECHNOLOGY & DECISION MAKING			English	Review						Evaluation; fuzzy Delphi; many-objective optimization; many-objective optimization problem; multi-criteria decision making (MCDM)	NSGA-III ALGORITHM; OF-THE-ART; MULTIATTRIBUTE DECISION-MAKING; FUZZY DELPHI METHOD; EVOLUTIONARY ALGORITHM; BEST-WORST; SELECTION MECHANISM; TRACKING CHANNELS; VIKOR METHOD; HEALTH-CARE	Evaluation and benchmarking of many-objective optimization (MaOO) methods are complicated. The rapid development of new optimization algorithms for solving problems with many objectives has increased the necessity of developing performance indicators or metrics for evaluating the performance quality and comparing the competing optimization algorithms fairly. Further investigations are required to…	[Zaidan, A. A.; Zaidan, B. B.] Univ Pendidikan Sultan Idris UPSI, Comp Dept, Tanjung Malim, Malaysia; [Mohammed, R. T.; Yaakob, R.; Sharef, N. M.; Abdullah, R. H.; Dawood, K. A.] Univ Putra Malaysia UPM, Fac Comp Sci & Informat Technol, Seri Kembangan, Selangor, Malaysia	Zaidan, AA (corresponding author), Univ Pendidikan Sultan Idris UPSI, Comp Dept, Tanjung Malim, Malaysia.	aws.alaa@gmail.com	zaidan, bilal/AAJ-7841-2021; Dawood, Kareem Abbas/AAB-5709-2021; zaidan, aws alaa/F-7289-2010	Dawood, Kareem Abbas/0000-0002-7024-0961; zaidan, aws alaa/0000-0001-6090-0391				402	2	2	3	6	WORLD SCIENTIFIC PUBL CO PTE LTD	SINGAPORE	5 TOH TUCK LINK, SINGAPORE 596224, SINGAPORE	0219-6220	1793-6845		INT J INF TECH DECIS	Int. J. Inf. Technol. Decis. Mak.	NOV	2020	19	6
J	Mishra, AR; Mardani, A; Rani, P; Zavadskas, EK				Mishra, Arunodaya Raj; Mardani, Abbas; Rani, Pratibha; Zavadskas, Edmundas Kazimieras			A novel EDAS approach on intuitionistic fuzzy set for assessment of health-care waste disposal technology using new parametric divergence measures	JOURNAL OF CLEANER PRODUCTION			English	Article						Waste disposal; Waste treatment; Intuitionistic fuzzy sets; Disposable medical wastes; Divergence measure; Evaluation based on distance from average solution method; Health-care waste management	MULTICRITERIA DECISION-MAKING; MEDICAL WASTE; MANAGEMENT-PRACTICES; INTEGRATED APPROACH; HESITANT FUZZY; INFORMATION; GENERATION; HOSPITALS; SELECTION; ALTERNATIVES	Nowadays, health-care waste management is a challenging issue for both the public and government sectors because it contains infectious, radioactive, or hazardous waste. Selecting a suitable method for health-care waste disposal is known as a complex decision-making problem due to the existence of several multiple criteria that may in conflict with each other. In this paper, we propose a novel me…	[Mishra, Arunodaya Raj] Govt Coll Jaitwara, Dept Math, Satna 474001, Madhya Pradesh, India; [Mardani, Abbas] Ton Duc Thang Univ, Informetr Res Grp, Ho Chi Minh City 758307, Vietnam; [Mardani, Abbas] Ton Duc Thang Univ, Fac Business Adm, Ho Chi Minh City, Vietnam; [Rani, Pratibha] Natl Inst Technol, Dept Math, Warangal 506004, Andhra Pradesh, India; [Zavadskas, Edmundas Kazimieras] Vilnius Gedimin…	Mardani, A (corresponding author), Ton Duc Thang Univ, Ho Chi Minh City, Vietnam.	abbas.mardani@tdtu.edu.vn	Mardani, Abbas/D-5700-2015; MISHRA, ARUNODAYA RAJ/M-2404-2019; MISHRA, ARUNODAYA RAJ/P-1562-2017	Mardani, Abbas/0000-0003-1010-3655; MISHRA, ARUNODAYA RAJ/0000-0001-9949-5813				94	17	17	15	37	ELSEVIER SCI LTD	OXFORD	THE BOULEVARD, LANGFORD LANE, KIDLINGTON, OXFORD OX5 1GB, OXON, ENGLAND	0959-6526	1879-1786		J CLEAN PROD	J. Clean Prod.	NOV 1	2020	272
J	Jha, DN; Michalak, P; Wen, ZY; Ranjan, R; Watson, P				Jha, Devki Nandan; Michalak, Peter; Wen, Zhenyu; Ranjan, Rajiv; Watson, Paul			Multiobjective Deployment of Data Analysis Operations in Heterogeneous IoT Infrastructure	IEEE TRANSACTIONS ON INDUSTRIAL INFORMATICS			English	Article						Internet of Things; Hardware; Software; Medical services; Batteries; Computational modeling; Cloud computing; Analytic hierarchical process (AHP); Internet of Things (IoT); smart healthcare; streaming data	INTERNET; STREAM	The growth of Internet of Things (IoT) technology brings many new opportunities for applications in areas including smart healthcare, smart buildings, and smart agriculture. These applications must normally distribute the computations, required for extracting value from sensor data, over the IoT infrastructure platforms (e.g., sensors, phones, field-gateways, and clouds). This can be very challen…	[Jha, Devki Nandan; Michalak, Peter; Wen, Zhenyu; Ranjan, Rajiv; Watson, Paul] Newcastle Univ, Sch Comp, Newcastle Upon Tyne NE1 7RU, Tyne & Wear, England	Jha, DN (corresponding author), Newcastle Univ, Sch Comp, Newcastle Upon Tyne NE1 7RU, Tyne & Wear, England.	d.n.jha2@newcastle.ac.uk; p.michalak1@newcastle.ac.uk; zhenyu.wen@newcastle.ac.uk; raj.ranjan@newcastle.ac.uk; paul.watson@newcastle.ac.uk	Ranjan, Rajiv/F-4700-2011	Ranjan, Rajiv/0000-0002-6610-1328	Engineering and Physical Sciences Research Council, Centre for Doctoral Training in Cloud Computing for Big Data [EP/L015358/1]; Digital Catapult Teaching Grant Award [KH161118]	This work is supported in part by the Engineering and Physical Sciences Research Council, Centre for Doctoral Training in Cloud Computing for Big Data under Grant EP/L015358/1 and in part by the Digital Catapult Teaching Grant Award under Grant KH161118. Paper no. TII-19-1680.		29	1	1	2	27	IEEE-INST ELECTRICAL ELECTRONICS ENGINEERS INC	PISCATAWAY	445 HOES LANE, PISCATAWAY, NJ 08855-4141 USA	1551-3203	1941-0050		IEEE T IND INFORM	IEEE Trans. Ind. Inform.	NOV	2020	16	11
J	Akhtar, P; Osburg, VS; Kabra, G; Ullah, S; Shabbir, H; Kumari, S				Akhtar, Pervaiz; Osburg, Victoria-Sophie; Kabra, Gaurav; Ullah, Subhan; Shabbir, Haseeb; Kumari, Sushma			Coordination and collaboration for humanitarian operational excellence: big data and modern information processing systems	PRODUCTION PLANNING & CONTROL			English	Article; Early Access						Coordination and collaboration; humanitarian operational excellence; ICT and big data applications in humanitarian operations; big data and information processing systems; analytic network process	SUPPLY CHAIN MANAGEMENT; HEALTH-CARE; DYNAMIC CAPABILITIES; RESILIENCE; INTERNET; THINGS; ANALYTICS; MICROFOUNDATIONS; TRANSFORMATION; TECHNOLOGY	Humanitarian operational excellence depends on effective coordination and collaboration not only between supply chain partners but also among other actors such as host government, local and international non-government organisations (NGOs), and donors. Importantly, effective coordination and collaboration are facilitated by big data and modern information processing (BDMIP) systems that are compl…	[Akhtar, Pervaiz] Univ Kent, Kent Business Sch, Management Sci, Canterbury, Kent, England; [Akhtar, Pervaiz] IESEG Sch Management, Operat & Supply Chain, Paris, France; [Osburg, Victoria-Sophie] Univ Sheffield, Sheffield Univ Management Sch, Mkt, Sheffield, S Yorkshire, England; [Kabra, Gaurav] Natl Inst Ind Engn NITIE, Operat & Supply Chain, Mumbai, Maharashtra, India; [Ullah, Subhan] Univ Notti…	Akhtar, P (corresponding author), Univ Aberdeen, Imperial Coll London, Business Sch, London, England.	pervaiz.akhtar@abdn.ac.uk		Kabra, Gaurav/0000-0002-4258-808X; Ullah, Dr Subhan/0000-0002-9657-8274				94	0	0	5	18	TAYLOR & FRANCIS LTD	ABINGDON	2-4 PARK SQUARE, MILTON PARK, ABINGDON OR14 4RN, OXON, ENGLAND	0953-7287	1366-5871		PROD PLAN CONTROL	Prod. Plan. Control
J	Omidvari, F; Jahangiri, M; Mehryar, R; Alimohammadlou, M; Kamalinia, M				Omidvari, Fateme; Jahangiri, Mehdi; Mehryar, Reza; Alimohammadlou, Moslem; Kamalinia, Mojtaba			Fire Risk Assessment in Healthcare Settings: Application of FMEA Combined with Multi-Criteria Decision Making Methods	MATHEMATICAL PROBLEMS IN ENGINEERING			English	Article							FAILURE MODE; FUZZY; MANAGEMENT; SYSTEM; SAFETY	Fire is one of the most dangerous phenomena causing major casualties and financial losses in hospitals and healthcare settings. In order to prevent and control the fire sources, first risk assessment should be conducted. Failure Mode and Effect Analysis (FMEA) is one of the techniques widely used for risk assessment. However, Risk Priority Number (RPN) in this technique does not take into account…	[Omidvari, Fateme; Jahangiri, Mehdi; Kamalinia, Mojtaba] Shiraz Univ Med Sci, Sch Hlth, Dept Occupat Hlth, Shiraz, Iran; [Mehryar, Reza] Shiraz Univ Technol, Sch Mech & Aerosp Engn, Dept Heat & Fluids, Shiraz, Iran; [Alimohammadlou, Moslem] Shiraz Univ, Dept Management, Sch Econ Management & Social Sci, Shiraz, Iran	Jahangiri, M (corresponding author), Shiraz Univ Med Sci, Sch Hlth, Dept Occupat Hlth, Shiraz, Iran.	jahangiri_m@swns.ac.ir	Jahangiri, Mehdi/F-2541-2014; Kamalinia, Mojtaba/G-7710-2017	Jahangiri, Mehdi/0000-0002-4703-2523; Kamalinia, Mojtaba/0000-0003-1263-7132; Alimohammadlou, Moslem/0000-0002-9463-7285	Shiraz University of Medical Sciences, Shiraz, Iran [98-01-04-19656]	The authors would like to thank Hafez Hospital for their invaluable assistance in this article. This article was financially supported by Shiraz University of Medical Sciences, Shiraz, Iran (Grant no. 98-01-04-19656).		57	0	0	4	7	HINDAWI LTD	LONDON	ADAM HOUSE, 3RD FLR, 1 FITZROY SQ, LONDON, W1T 5HF, ENGLAND	1024-123X	1563-5147		MATH PROBL ENG	Math. Probl. Eng.	OCT 19	2020	2020
J	Hossain, MK; Thakur, V				Hossain, Md Kamal; Thakur, Vikas			Benchmarking health-care supply chain by implementing Industry 4.0: a fuzzy-AHP-DEMATEL approach	BENCHMARKING-AN INTERNATIONAL JOURNAL			English	Article						Industry 4; 0; Health-care supply chain (HCSC); Smart health care; Operational performance; Health-care services; Benchmarking; Planning	MANAGEMENT; PERFORMANCE; IMPACT; OPTIMIZATION; ORGANIZATION; INTERNET; THINGS; POLICY; INDIA	Purpose With the rising needs of health-care (HC) services during the health outbreaks, it is essential to upgrade the existing HC delivery infrastructure. The study aims to prioritize and highlight the interrelationships among the key factors of the smart health-care supply chain (HCSC) by implementing the concept of Industry 4.0. Design/methodology/approach The key factors of implementing Indus…	[Hossain, Md Kamal; Thakur, Vikas] Natl Inst Technol Rourkela, Sch Management, Rourkela, India	Hossain, MK (corresponding author), Natl Inst Technol Rourkela, Sch Management, Rourkela, India.	518sm2001@nitrkl.ac.in; thakurv@nitrkl.ac.in		Thakur, Vikas/0000-0003-2084-9151	Ministry of Human Resource Development, National Institute of Technology, Rourkela, India [NITR/FA/18/M/0455]	The authors acknowledge the financial support provided by the Ministry of Human Resource Development, National Institute of Technology, Rourkela, India, under grant number NITR/FA/18/M/0455 dated 18.09.2018. The authors are also very thankful to all the HC establishments because without their contribution, this study would not have been able to produce such great implications for improving the pe…		67	4	4	8	15	EMERALD GROUP PUBLISHING LTD	BINGLEY	HOWARD HOUSE, WAGON LANE, BINGLEY BD16 1WA, W YORKSHIRE, ENGLAND	1463-5771	1758-4094		BENCHMARKING	Benchmarking	JAN 26	2021	28	2
J	Cruden, G; Frerichs, L; Powell, BJ; Lanier, P; Brown, CH; Lich, KH				Cruden, Gracelyn; Frerichs, Leah; Powell, Byron J.; Lanier, Paul; Brown, C. Hendricks; Lich, Kristen Hassmiller			Developing a Multi-Criteria Decision Analysis Tool to Support the Adoption of Evidence-Based Child Maltreatment Prevention Programs	PREVENTION SCIENCE			English	Article						Multi-criteria decision analysis; MCDA; Evidence-based decision making; Implementation planning; Child neglect prevention	HEALTH-CARE; INTERVENTIONS	Decision-makers need to consider a range of factors when selecting evidence-based programs (EBPs) for implementation, which can be especially challenging when addressing complex issues such as child maltreatment prevention. Multi-criteria decision analysis (MCDA) frameworks and tools are useful for evaluating such complex decisions. We describe the development and testing of the first MCDA tool t…	[Cruden, Gracelyn] Oregon Social Learning Ctr, 207 E 5Th Ave Suite 202, Eugene, OR 97401 USA; [Frerichs, Leah; Lich, Kristen Hassmiller] Univ N Carolina, Dept Hlth Policy & Management, Gillings Sch Publ Hlth, Chapel Hill, NC 27515 USA; [Powell, Byron J.] Washington Univ, Brown Sch, St Louis, MO 63110 USA; [Lanier, Paul] Univ N Carolina, Sch Social Work, Chapel Hill, NC 27515 USA; [Brown, C. Hendr…	Cruden, G (corresponding author), Oregon Social Learning Ctr, 207 E 5Th Ave Suite 202, Eugene, OR 97401 USA.	gracelync@oslc.org		Cruden, Gracelyn/0000-0002-1737-5867; Powell, Byron/0000-0001-5245-1186	Doris Duke Fellowship for Child Well-Being at Chapin Hall; National Institute of Mental HealthUnited States Department of Health & Human ServicesNational Institutes of Health (NIH) - USANIH National Institute of Mental Health (NIMH) [K01MH113806]	GC was supported by the Doris Duke Fellowship for Child Well-Being at Chapin Hall while completing this work as part of her dissertation at the University of North Carolina-Chapel Hill. BJP was supported by the National Institute of Mental Health through K01MH113806 (Powell, PI).		16	0	0	2	2	SPRINGER/PLENUM PUBLISHERS	NEW YORK	233 SPRING ST, NEW YORK, NY 10013 USA	1389-4986	1573-6695		PREV SCI	Prev. Sci.	NOV	2020	21	8
J	Pourmadadkar, M; Beheshtinia, MA; Ghods, K				Pourmadadkar, Mahdad; Beheshtinia, Mohammad Ali; Ghods, Kamran			An integrated approach for healthcare services risk assessment and quality enhancement	INTERNATIONAL JOURNAL OF QUALITY & RELIABILITY MANAGEMENT			English	Article						MCDM; FMEA; QFD; Risk assessment; Fuzzy theory; Mathematical modelling	MULTICRITERIA DECISION-MAKING; FAILURE MODE; FUNCTION DEPLOYMENT; ELDERLY-PATIENTS; MEDICAL ERRORS; VIKOR METHOD; TOPSIS; QFD; PRIORITIZATION; SATISFACTION	Purpose The purpose of this paper is to introduce an integrated approach using failure modes and effects analysis (FMEA), multiple-criteria decision making (MCDM), mathematical modeling and quality function deployment (QFD) techniques, for risk assessment and service quality enhancement in coronary artery bypass grafting (CABG) as a treatment for cardiovascular diseases (CVDs). Design/methodology…	[Pourmadadkar, Mahdad; Beheshtinia, Mohammad Ali] Semnan Univ, Semnan, Iran; [Ghods, Kamran] Semnan Univ Med Sci & Hlth Serv, Semnan, Iran	Beheshtinia, MA (corresponding author), Semnan Univ, Semnan, Iran.	mahdad.Pourmadadkar@semnan.ac.ir; beheshtinia@semnan.ac.ir; kamran1230@yahoo.com						93	2	2	2	3	EMERALD GROUP PUBLISHING LTD	BINGLEY	HOWARD HOUSE, WAGON LANE, BINGLEY BD16 1WA, W YORKSHIRE, ENGLAND	0265-671X	1758-6682		INT J QUAL RELIAB MA	Int. J. Qual. Reliab. Manag.	OCT 5	2020	37	9-10
J	AlJaberi, OA; Hussain, M; Drake, PR				AlJaberi, Omar Awad; Hussain, Matloub; Drake, Paul R.			A framework for measuring sustainability in healthcare systems	INTERNATIONAL JOURNAL OF HEALTHCARE MANAGEMENT			English	Article						Healthcare; sustainability; analytical hierarchy process; Abu Dhabi	CONTINUOUS IMPROVEMENT; PATIENT SATISFACTION; QUALITY MANAGEMENT; SERVICE QUALITY; ACCREDITATION; PERFORMANCE; FACILITIES; HOSPITALS; INDUSTRY; IMPACT	The purpose of this paper is to identify sustainability factors in the healthcare sector, introduce a hierarchical framework for the sustainability factors, and prioritize the importance of the sustainability factors and sub-factors. Measuring sustainability in healthcare systems is a complex and unstructured issue that involves many criteria and sub-criteria, requiring the issue to be deconstruc…	[AlJaberi, Omar Awad; Hussain, Matloub] Abu Dhabi Univ, Coll Business COB, POB 59911, Abu Dhabi, U Arab Emirates; [Drake, Paul R.] Univ Liverpool, Management Sch, Liverpool, Merseyside, England	Hussain, M (corresponding author), Abu Dhabi Univ, Coll Business COB, POB 59911, Abu Dhabi, U Arab Emirates.	omar.jaberi@gmail.com; matloub.hussain@adu.ac.ae		Drake, Paul/0000-0002-5564-0473				70	16	16	1	1	ROUTLEDGE JOURNALS, TAYLOR & FRANCIS LTD	ABINGDON	2-4 PARK SQUARE, MILTON PARK, ABINGDON OX14 4RN, OXON, ENGLAND	2047-9700	2047-9719		INT J HEALTHCARE MAN	Int. J. Healthcare Manag.	OCT 1	2020	13	4
J	Vasil'eva, TP; Konovalov, E; Zudin, AB; Smbatyan, SM; Vasil'ev, MD; Yakushin, MA				Vasil'eva, T. P.; Konovalov, E.; Zudin, A. B.; Smbatyan, S. M.; Vasil'ev, M. D.; Yakushin, M. A.			FUNDAMENTALS OF STANDARDIZATION OF INNOVATION ASSESSMENT IN PUBLIC HEALTH PROMOTION PROGRAMS	REVISTA INCLUSIONES			English	Article						Health promotion; Innovative programs; Standardization of assessment; Methodological basis		Health technology assessment is the focus of public health experts and the global community. The public health promotion programs at any level are integrated organizational technology (innovation project) that can be covered by the general requirements of the HTA (health technology assessment) formulated by EUnetHTA (European Network for Health Technology Assessment), but they need to be specifie…	[Vasil'eva, T. P.; Konovalov, E.; Zudin, A. B.; Smbatyan, S. M.; Vasil'ev, M. D.; Yakushin, M. A.] FSSBI NA Semashko Natl Res Inst Publ Hlth, Moscow, Russia	Vasil'eva, TP (corresponding author), FSSBI NA Semashko Natl Res Inst Publ Hlth, Moscow, Russia.	vasileva_tp@mail.ru; konovalov_oe@mail.ru; smbsiran@mail.ru; m.vasilev@mail.ru; yakushinma@mail.ru						11	0	0	0	0	EDITORIAL CUADERNOS SOFIA	SANTIAGO	MATUCANANA 700, SANTIAGO CENTRO, SANTIAGO, 00000, CHILE	0719-4706			REV INCL	REV. INCL.	OCT-DEC	2020	7				SI
J	Sava, MG; Vargas, LG; May, JH; Dolan, JG				Sava, M. Gabriela; Vargas, Luis G.; May, Jerrold H.; Dolan, James G.			An analysis of the sensitivity and stability of patients' preferences can lead to more appropriate medical decisions	ANNALS OF OPERATIONS RESEARCH			English	Article; Proceedings Paper	24th International Conference on Multiple Criteria Decision Making (MCDM) - Creating a Sustainable Society	JUL, 2017	Ottawa, CANADA			Multicriteria decision-making; Analytic Network Process (ANP); Analytic Hierarchy Process (AHP); Sensitivity and stability analysis; Medical decision-making	PIECEWISE LINEAR-APPROXIMATION; ANALYTIC HIERARCHY PROCESS; ACCEPTABILITY ANALYSIS; THEOREM; SMAA	Patients are faced with multiple alternatives when selecting the preferred method for colorectal cancer screening, and there are multiple criteria to be considered in the decision-making process. We model patients' choices using a multicriteria decision model, specifically an Analytic Hierarchy Process-based model, and propose a new approach for characterizing the idiosyncratic preference regions…	[Sava, M. Gabriela] Clemson Univ, Coll Business, 368A Sirrine Hall, Clemson, SC 29634 USA; [Vargas, Luis G.; May, Jerrold H.] Univ Pittsburgh, Joseph M Katz Grad Sch Business, Pittsburgh, PA 15260 USA; [Dolan, James G.] Univ Rochester, Dept Publ Hlth Sci, Med Ctr, Rochester, NY 14642 USA	Sava, MG (corresponding author), Clemson Univ, Coll Business, 368A Sirrine Hall, Clemson, SC 29634 USA.	msava@clemson.edu						34	3	3	1	1	SPRINGER	DORDRECHT	VAN GODEWIJCKSTRAAT 30, 3311 GZ DORDRECHT, NETHERLANDS	0254-5330	1572-9338		ANN OPER RES	Ann. Oper. Res.	OCT	2020	293	2			SI
J	Ortiz-Barrios, M; Gul, M; Lopez-Meza, P; Yucesan, M; Navarro-Jimenez, E				Ortiz-Barrios, Miguel; Gul, Muhammet; Lopez-Meza, Pedro; Yucesan, Melih; Navarro-Jimenez, Eduardo			Evaluation of hospital disaster preparedness by a multi-criteria decision making approach: The case of Turkish hospitals	INTERNATIONAL JOURNAL OF DISASTER RISK REDUCTION			English	Article						Disaster preparedness; Fuzzy decision making; FAHP; FDEMATEL; TOPSIS; Turkish hospitals	SERVICE QUALITY; FUZZY; CRITERIA; MODEL; PERCEPTIONS; RESILIENCE; HEALTH	Considering the unexpected emergence of natural and man-made disasters over the world and Turkey, the importance of preparedness of hospitals, which are the first reference points for people to get healthcare services, becomes clear. Determining the level of disaster preparedness of hospitals is an important and necessary issue. This is because identifying hospitals with low level of preparedness…	[Ortiz-Barrios, Miguel] Univ Costa CUC, Dept Ind Management Agroind & Operat, 58th St 36-66, Barranquilla, Colombia; [Gul, Muhammet] Munzur Univ, Dept Ind Engn, Tunceli, Turkey; [Lopez-Meza, Pedro] Inst Univ ITSA, Dept Ind Engn, Barranquilla, Colombia; [Yucesan, Melih] Munzur Univ, Dept Mech Engn, Tunceli, Turkey; [Navarro-Jimenez, Eduardo] Univ Simon Bolivar, Fac Hlth Sci, Barranquilla, Colombia	Ortiz-Barrios, M (corresponding author), Univ Costa CUC, Dept Ind Management Agroind & Operat, 58th St 36-66, Barranquilla, Colombia.	mortiz1@cuc.edu.co; muhammetgul@munzur.edu.tr; plopezmeza@itsa.edu.co; melihyucesan@munzur.edu.tr; enavarro27@unisimonbolivar.edu.co	YUCESAN, Melih/AAP-4014-2021; Jimenez, Eduardo Navarro/AAL-2108-2021; Gul, Muhammet/H-8881-2015	YUCESAN, Melih/0000-0001-6148-4959; Jimenez, Eduardo Navarro/0000-0002-8171-662X; Gul, Muhammet/0000-0002-5319-4289				66	6	6	9	11	ELSEVIER	AMSTERDAM	RADARWEG 29, 1043 NX AMSTERDAM, NETHERLANDS	2212-4209			INT J DISAST RISK RE	Int. J. Disaster Risk Reduct.	OCT	2020	49
J	Gou, XJ; Xu, ZS; Liao, HC; Herrera, F				Gou, Xunjie; Xu, Zeshui; Liao, Huchang; Herrera, Francisco			Probabilistic double hierarchy linguistic term set and its use in designing an improved VIKOR method: The application in smart healthcare	JOURNAL OF THE OPERATIONAL RESEARCH SOCIETY			English	Article; Early Access						Probabilistic double hierarchy linguistic term set; multiple criteria decision-making; probability adjustment method; probabilistic double hierarchy linguistic VIKOR method; smart healthcare	GROUP DECISION-MAKING; EVIDENTIAL REASONING APPROACH; TODIM METHOD; CRITERIA; FRAMEWORK; CONSENSUS; INFORMATION; TECHNOLOGY; DISTANCE; DISEASE	Double hierarchy hesitant fuzzy linguistic term set (DHHFLTS) can be used to express complex linguistic information by combining two hierarchy linguistic term sets with 2-tuple linguistic structures. In decision-making processes, experts' assessment information may often be represented by some possible double hierarchy hesitant fuzzy linguistic elements (DHHFLEs) or some DHHFLEs with probability …	[Gou, Xunjie; Xu, Zeshui; Liao, Huchang] Sichuan Univ, Business Sch, Chengdu 610064, Peoples R China; [Gou, Xunjie; Liao, Huchang; Herrera, Francisco] Univ Granada, Andalusian Res Inst Data Sci & Computat Intellige, Granada, Spain; [Xu, Zeshui] Sichuan Univ, State Key Lab Hydraul & Mt River Engn, Chengdu, Peoples R China; [Liao, Huchang; Herrera, Francisco] King Abdulaziz Univ, Fac Comp & Informa…	Xu, ZS (corresponding author), Sichuan Univ, Business Sch, Chengdu 610064, Peoples R China.	xuzeshui@263.net	Liao, Huchang/F-9716-2015	Liao, Huchang/0000-0001-8278-3384	National Natural Science Foundation of ChinaNational Natural Science Foundation of China (NSFC) [71771155]; 2020 Sichuan Planning Project of Social Science [SC20B044]; Fundamental Research Funds for the Central UniversitiesFundamental Research Funds for the Central Universities [YJ202015, 2020ZY-SX-C01]; 2020 Key Project of the Key Research Institute of Humanities and Social Sciences in Sichuan P…	The work was supported by the National Natural Science Foundation of China under Grant 71771155, the 2020 Sichuan Planning Project of Social Science under Grant SC20B044, the Fundamental Research Funds for the Central Universities under Grant YJ202015 and 2020ZY-SX-C01, the 2020 Key Project of the Key Research Institute of Humanities and Social Sciences in Sichuan Province-the Research Center for…		69	11	11	13	34	TAYLOR & FRANCIS LTD	ABINGDON	2-4 PARK SQUARE, MILTON PARK, ABINGDON OR14 4RN, OXON, ENGLAND	0160-5682	1476-9360		J OPER RES SOC	J. Oper. Res. Soc.
J	Ansari, MTJ; Al-Zahrani, FA; Pandey, D; Agrawal, A				Ansari, Md Tarique Jamal; Al-Zahrani, Fahad Ahmed; Pandey, Dhirendra; Agrawal, Alka			A fuzzy TOPSIS based analysis toward selection of effective security requirements engineering approach for trustworthy healthcare software development	BMC MEDICAL INFORMATICS AND DECISION MAKING			English	Article						Security requirements; Software security; Healthcare application; Quality software development; Fuzzy TOPSIS; Risk analysis	FRAMEWORK	Background Today's healthcare organizations want to implement secure and quality healthcare software as cyber-security is a significant risk factor for healthcare data. Considering security requirements during trustworthy healthcare software development process is an essential part of the quality software development. There are several Security Requirements Engineering (SRE) methodologies, framew…	[Ansari, Md Tarique Jamal; Pandey, Dhirendra; Agrawal, Alka] Babasaheb Bhimrao Ambedkar Univ, Dept Informat Technol, Lucknow, Uttar Pradesh, India; [Al-Zahrani, Fahad Ahmed] Umm Al Qura Univ, Dept Comp Engn, Coll Comp & Informat Syst, Mecca, Saudi Arabia	Ansari, MTJ (corresponding author), Babasaheb Bhimrao Ambedkar Univ, Dept Informat Technol, Lucknow, Uttar Pradesh, India.	tjtjansari@gmail.com	Pandey, Dhirendra/AAB-5284-2021; Ansari, Tarique Jamal/AAJ-3625-2020	Ansari, Tarique Jamal/0000-0002-1365-9512; Al-zahrani, Fahad/0000-0002-0603-0580	National Science, Technology and Innovation Plan (MAARIFAH), the King Abdul-Aziz City for Science and Technology (KACST), Kingdom of Saudi Arabia [12-INF2970-10]	Funding for this work was provided by grant number 12-INF2970-10 from the National Science, Technology and Innovation Plan (MAARIFAH), the King Abdul-Aziz City for Science and Technology (KACST), Kingdom of Saudi Arabia. We thank the Science and Technology Unit at Umm Al-Qura University for their continued support.		33	8	8	0	2	BMC	LONDON	CAMPUS, 4 CRINAN ST, LONDON N1 9XW, ENGLAND		1472-6947		BMC MED INFORM DECIS	BMC Med. Inform. Decis. Mak.	SEP 18	2020	20	1
J	Brambilla, A; Lindahl, G; Dell'Ovo, M; Capolongo, S				Brambilla, Andrea; Lindahl, Goran; Dell'Ovo, Marta; Capolongo, Stefano			Validation of a multiple criteria tool for healthcare facilities quality evaluation	FACILITIES			English	Article						Hospitals; MCDA; Quality; Assessment tool; Building assessment; SRF	POSTOCCUPANCY EVALUATION; MANAGEMENT; WEIGHTS; DESIGN; SPACES	Purpose Several healthcare quality assessment tools measure the processes and outcomes of the care system. The actual physical infrastructure (buildings and organizational) aspects are, however, rarely considered. The purpose of this paper is to describe the process of validation and weighting of an evidence-informed framework for the quality assessment of hospital facilities from social, environ…	[Brambilla, Andrea; Dell'Ovo, Marta; Capolongo, Stefano] Politecn Milan, Dept Architecture Built Environm Construct Engn D, Design & Hlth Lab, Milan, Italy; [Lindahl, Goran] Ctr Healthcare Architecture, Dept Architecture & Civil Engn ACE, Div Bldg Design, Gothenburg, Sweden	Brambilla, A (corresponding author), Politecn Milan, Dept Architecture Built Environm Construct Engn D, Design & Hlth Lab, Milan, Italy.	andrea1.brambilla@polimi.it; Goran.Lindahl@chalmers.se; marta.dellovo@polimi.it; stefano.capolongo@polimi.it		Brambilla, Andrea/0000-0001-7891-0336				39	0	0	2	2	EMERALD GROUP PUBLISHING LTD	BINGLEY	HOWARD HOUSE, WAGON LANE, BINGLEY BD16 1WA, W YORKSHIRE, ENGLAND	0263-2772	1758-7131		FACILITIES	Facilities	MAR 16	2021	39	5-6
J	Taylor, K; Baxter, GD; Tumilty, S				Taylor, Karen; Baxter, George D.; Tumilty, Steve			Clinical decision-making for shoulder surgery referral: An art or a science?	JOURNAL OF EVALUATION IN CLINICAL PRACTICE			English	Article; Early Access						health economics; healthcare; practical reasoning	ROTATOR CUFF; HEALTH-CARE; COMPLAINTS; OUTCOMES; NECK; PHYSIOTHERAPY; PREVALENCE; DISORDERS; TRENDS; REPAIR	Rationale Decision-making in musculoskeletal health care is complex, with discrepancy among clinical providers and variation in the per cent of referrals for specialist care. To date, there is an increased focus on specialist referrals, risking overuse of expensive testing and contributing to unnecessary treatment. Aims and Objectives This report will considerer the difficulties of primary care m…	[Taylor, Karen; Baxter, George D.; Tumilty, Steve] Univ Otago, Sch Physiotherapy, Ctr Hlth Act & Rehabil Res, POB 56,325 Great King St, Dunedin 9054, New Zealand	Taylor, K (corresponding author), Univ Otago, Sch Physiotherapy, Ctr Hlth Act & Rehabil Res, POB 56,325 Great King St, Dunedin 9054, New Zealand.	karen.taylor@otago.ac.nz		Taylor, Karen/0000-0002-7183-8033				39	0	0	0	0	WILEY	HOBOKEN	111 RIVER ST, HOBOKEN 07030-5774, NJ USA	1356-1294	1365-2753		J EVAL CLIN PRACT	J. Eval. Clin. Pract.
J	Yazdi, AK; Wanke, PF; Hanne, T; Bottani, E				Karbassi Yazdi, Amir; Wanke, Peter Fernandes; Hanne, Thomas; Bottani, Eleonora			A decision-support approach under uncertainty for evaluating reverse logistics capabilities of healthcare providers in Iran	JOURNAL OF ENTERPRISE INFORMATION MANAGEMENT			English	Article						Reverse logistics; Critical success factors; ARAS method; Z-numbers; Healthcare industry; Best-worst method; Multi-criteria decision making	DELPHI METHOD; INDIAN INDUSTRIES; SUPPLY CHAINS; BARRIERS; IMPLEMENTATION; PERFORMANCE; DESIGN; INTEGRATION; NETWORK; MODEL	Purpose This paper aims to assess and prioritize manufacturing companies in the healthcare industry based on critical success factors (CSFs) of their reverse logistics (RL). The research involves seven medical device companies located in the Tehran Province, Iran. Design/methodology/approach To identify and prioritize companies based on CSFs of RL, the study proposes a three-phase decision-making…	[Karbassi Yazdi, Amir] Islamic Azad Univ, South Tehran Branch, Young Researchers & Elite Club, Tehran, Iran; [Wanke, Peter Fernandes] Univ Fed Rio de Janeiro, COPPEA Grad Sch Business Adm, Ctr Logist Studies, Rio De Janeiro, Brazil; [Hanne, Thomas] Univ Appl Sci & Arts Northwestern Switzerland, Inst Informat Syst, Olten, Switzerland; [Bottani, Eleonora] Univ Parma, Dept Engn & Architecture, Parma…	Hanne, T (corresponding author), Univ Appl Sci & Arts Northwestern Switzerland, Inst Informat Syst, Olten, Switzerland.	st_a_karbassiyazdi@azad.ac.ir; thomas.hanne@fhnw.ch; eleonora.bottani@unipr.it	Bottani, Eleonora/F-9285-2012; Yazdi, Amir Karbassi/O-1063-2019	Bottani, Eleonora/0000-0002-6319-8080; Yazdi, Amir Karbassi/0000-0001-9436-5833				69	2	2	2	8	EMERALD GROUP PUBLISHING LTD	BINGLEY	HOWARD HOUSE, WAGON LANE, BINGLEY BD16 1WA, W YORKSHIRE, ENGLAND	1741-0398	1758-7409		J ENTERP INF MANAG	J. Enterp. Inf. Manag.	SEP 14	2020	33	5			SI
J	Pegoraro, F; Santos, EAP; Loures, EDR; Laus, FW				Pegoraro, Fabio; Portela Santos, Eduardo Alves; Rocha Loures, Eduardo de Freitas; Laus, Fernanda Wanka			A hybrid model to support decision making in emergency department management	KNOWLEDGE-BASED SYSTEMS			English	Article						DEMATEL method; Emergency department; PROMETHEE II method; Healthcare; Decision making; Hybrid model; Patient overcrowding	LENGTH-OF-STAY; HEALTH-CARE; INTEGRATED SIMULATION; PROMETHEE; OPTIMIZATION; PERFORMANCE; SELECTION; INTERVENTIONS; SERVICES; EVALUATE	The Emergency Department (ED) plays a key role in restoring the health of patients. Ensuring the availability of the ED and achieving rational use of its resources is critical to avoiding ED overcrowding by patients. Given this, the critical question is how ED managers can design and select improvement actions that reduce ED overcrowding. Designing and selecting enhancement actions are viewed as …	[Pegoraro, Fabio] Univ Gurupi UNIRG, Gurupi, TO, Brazil; [Pegoraro, Fabio; Portela Santos, Eduardo Alves; Rocha Loures, Eduardo de Freitas; Laus, Fernanda Wanka] Pontificia Univ Catolica Parana PUCPR, Ind & Syst Engn Grad Program, Curitiba, Parana, Brazil	Pegoraro, F (corresponding author), Pontificia Univ Catolica Parana PUCPR, PPGEPS, Imaculada Conceicao St 1155,Technol Pk,Block 3, BR-80215901 Curitiba, Parana, Brazil.	professorpegoraro@yahoo.com.br		Pegoraro, Fabio/0000-0002-0715-0867	Fundacao Araucaria, BrazilFundacao Araucaria de Apoio ao Desenvolvimento Cientifico e Tecnologico do Estado do Parana FA; Coordenacao de Aperfeicoamento de Pessoal de Nivel Superior (CAPES), BrazilCoordenacao de Aperfeicoamento de Pessoal de Nivel Superior (CAPES) [88882.168715/201801]	We would like to thank Fundacao Araucaria, Brazil and Coordenacao de Aperfeicoamento de Pessoal de Nivel Superior (CAPES), Brazil for the financial support given to carrying out this project, according to (Grant identification number 88882.168715/201801). We would also like to leave our special thank you to the HUC team of professionals for their availability in answering our questionnaires.		70	3	3	3	14	ELSEVIER	AMSTERDAM	RADARWEG 29, 1043 NX AMSTERDAM, NETHERLANDS	0950-7051	1872-7409		KNOWL-BASED SYST	Knowledge-Based Syst.	SEP 5	2020	203
J	Yesilyurt, B; Karakus, K; Gur, S; Eren, T				Yesilyurt, Burak; Karakus, Kubra; Gur, Seyda; Eren, Tamer			EVALUATION OF THE POTENTIAL OF THE INTERNET OF THINGS IN HEALTH SERVICES WITH MULTI CRITERIA DECISION-MAKING METHODS	SIGMA JOURNAL OF ENGINEERING AND NATURAL SCIENCES-SIGMA MUHENDISLIK VE FEN BILIMLERI DERGISI			English	Article						ANP; industry 4.0; internet of things; IoT potential; operating rooms	SENSOR; NETWORK	Background: With the technology developing all over the world, there is a transition period to the Industry 4.0 revolution in the field of health. The Internet of Things is one of the themes of Industry 4.0. Treatments applied in diseases have increased the use of health services with the increase in the world population. For this reason, there is a healthcare sector among the areas where the int…	[Yesilyurt, Burak; Karakus, Kubra; Gur, Seyda; Eren, Tamer] Kirikkale Univ, Dept Ind Engn, Kirikkale, Turkey	Eren, T (corresponding author), Kirikkale Univ, Dept Ind Engn, Kirikkale, Turkey.	tamereren@gmail.com	Gur, Seyda/ABF-3363-2020; EREN, Tamer/AAG-8633-2021					36	0	0	0	2	YILDIZ TECHNICAL UNIV	ISTANBUL	YILDIZ CAMPUS, BESIKTAS, ISTANBUL, 34349, TURKEY	1304-7205	1304-7191		SIGMA J ENG NAT SCI	Sigma J. Eng. Nat. Sci.	SEP	2020	38	3
J	Ardielli, E				Ardielli, Eva			Evaluation of eHealth Deployment at Primary Care in the EU Member States by Usage of Selected MCDM Methods	REVIEW OF ECONOMIC PERSPECTIVES			English	Article						eHealth; European Union; EU countries; Evaluation; MCDM	HEALTH INFORMATION-TECHNOLOGY; EUROPEAN-UNION; SYSTEMS; IMPLEMENTATION; QUALITY; IMPACT	Information and Communication Technologies have become a revolutionary part of European healthcare in recent years. The European Commission considers eHealth as an important and appropriate tool that can contribute to cope with the challenges that are currently affecting the healthcare systems in Europe. The development of eHealth is therefore embedded in many EU strategies and is being evaluated…	[Ardielli, Eva] VSB Tech Univ Ostrava, Dept Publ Econ, Sokolska 33, Ostrava, Czech Republic	Ardielli, E (corresponding author), VSB Tech Univ Ostrava, Dept Publ Econ, Sokolska 33, Ostrava, Czech Republic.	eva.ardielli@vsb.cz			[SP2020/32]	This paper was created within the project SGS No. SP2020/32: Economic evaluation of organizations providing public services related to the allocation function of public budgets.		59	0	0	0	2	SCIENDO	WARSAW	BOGUMILA ZUGA 32A, WARSAW, MAZOVIA, POLAND	1213-2446	1804-1663		REV ECON PERSPECT	Rev. Econ. Perspect.	SEP	2020	20	3
J	Korte, BJ; Rompalo, A; Manabe, YC; Gaydos, CA				Korte, Brenda J.; Rompalo, Anne; Manabe, Yukari C.; Gaydos, Charlotte A.			Overcoming Challenges With the Adoption of Point-of-Care Testing From Technology Push and Clinical Needs to Value Propositions	POINT OF CARE			English	Article						point-of-care testing; point-of-care tests for STIs; technology adoption; clinical needs assessment; value proposition	SEXUALLY-TRANSMITTED INFECTIONS; CRITERIA DECISION-ANALYSIS; HEALTH ECONOMICS APPROACH; MEDICAL DEVICE INNOVATION; TRICHOMONAS-VAGINALIS; VALUE FRAMEWORKS; HTA; MCDA; PERSPECTIVES; DIAGNOSTICS	Major technical challenges often prevent developers from producing new point-of-care technologies that deliver the required clinical performance in the intended settings of use. However, even when devices meet clinical requirements, they can fail to be adopted and successfully implemented. Adoption barriers occur when decision makers do not understand the value proposition of new technologies. Cu…	[Korte, Brenda J.] POC Device Consulting, 223 E Maple Ave, Fayetteville, WV 25840 USA; [Rompalo, Anne; Manabe, Yukari C.; Gaydos, Charlotte A.] Johns Hopkins Univ, Sch Med, Dept Med, Div Infect Dis, Baltimore, MD USA	Korte, BJ (corresponding author), POC Device Consulting, 223 E Maple Ave, Fayetteville, WV 25840 USA.	korte@pocdeviceconsulting.com	Gaydos, Charlotte A./E-9937-2010		NIH National Institute of Biomedical Imaging and BioengineeringUnited States Department of Health & Human ServicesNational Institutes of Health (NIH) - USANIH National Institute of Biomedical Imaging & Bioengineering (NIBIB) [U54EB007958]	The authors gratefully acknowledge center funding from the NIH National Institute of Biomedical Imaging and Bioengineering award number U54EB007958.		68	2	2	0	0	LIPPINCOTT WILLIAMS & WILKINS	PHILADELPHIA	TWO COMMERCE SQ, 2001 MARKET ST, PHILADELPHIA, PA 19103 USA	1533-029X	1533-0303		POINT CARE	Point Care	SEP	2020	19	3
J	De Nardo, P; Gentilotti, E; Mazzaferri, F; Cremonini, E; Hansen, P; Goossens, H; Tacconelli, E				De Nardo, Pasquale; Gentilotti, Elisa; Mazzaferri, Fulvia; Cremonini, Eleonora; Hansen, Paul; Goossens, Herman; Tacconelli, Evelina		COVID-19MCDA Grp	Multi-Criteria Decision Analysis to prioritize hospital admission of patients affected by COVID-19 in low-resource settings with hospital-bed shortage	INTERNATIONAL JOURNAL OF INFECTIOUS DISEASES			English	Article						SARS CoV-2; COVID-19; Multi-Criteria Decision Analysis; Pandemic		Objective: To use Multi-Criteria Decision Analysis (MCDA) to determine weights for eleven criteria in order to prioritize COVID-19 non-critical patients for admission to hospital in healthcare settings with limited resources. Methods: The MCDA was applied in two main steps: specification of criteria for prioritizing COVID-19 patients (and levels within each criterion); and determination of weight…	[De Nardo, Pasquale; Gentilotti, Elisa; Cremonini, Eleonora; Tacconelli, Evelina] Univ Verona, Dept Diagnost & Publ Hlth, Div Infect Dis, Piazzale LA Scuro, I-37134 Verona, Italy; [Hansen, Paul] Univ Otago, Dept Econ, Dunedin, New Zealand; [Goossens, Herman] Univ Antwerp, Vaccine & Infect Dis Inst, Lab Med Microbiol, Antwerp, Belgium; [Mazzaferri, Fulvia] Verona Univ Hosp, Dept Med, Div Infect Di…	De Nardo, P (corresponding author), Univ Verona, Dept Diagnost & Publ Hlth, Div Infect Dis, Piazzale LA Scuro, I-37134 Verona, Italy.	pasquale.denardo@univr.it; elisa.gentilotti@univr.it; fulvia.mazzaferri@univr.it; eleonora.cremonini@univr.it; paul.hansen@otago.ac.ru; herman.goossens@uza.be; evelina.tacconelli@univr.it	D'Abramo, Alessandra/AAA-3054-2019; Rodari, Paola/D-6871-2019; De Nardo, Pasquale/K-8933-2016	D'Abramo, Alessandra/0000-0002-5160-9743; Rodari, Paola/0000-0001-8853-8443; De Nardo, Pasquale/0000-0002-4433-0138; PINCHERA, BIAGIO/0000-0002-8685-5434	Innovative Medicines Initiative 2 Joint Undertaking [820755]; European Union's Horizon 2020 research and innovation program; EFPIA; bioMerieux SA; Janssen Pharmaceutica NVJohnson & JohnsonJohnson & Johnson USAJanssen Biotech Inc; Accelerate Diagnostics S.L.; AbbottAbbott Laboratories; Bio-Rad Laboratories; BD Switzerland Sarl; Wellcome Trust LimitedWellcome Trust	The Value-Dx project was supported by the Innovative Medicines Initiative 2 Joint Undertaking under grant agreement No 820755. This Joint Undertaking receives support from the European Union's Horizon 2020 research and innovation program and EFPIA and bioMerieux SA, Janssen Pharmaceutica NV, Accelerate Diagnostics S.L., Abbott, Bio-Rad Laboratories, BD Switzerland Sarl, and The Wellcome Trust Lim…		25	7	7	0	1	ELSEVIER SCI LTD	OXFORD	THE BOULEVARD, LANGFORD LANE, KIDLINGTON, OXFORD OX5 1GB, OXON, ENGLAND	1201-9712	1878-3511		INT J INFECT DIS	Int. J. Infect. Dis.	SEP	2020	98
J	Trubnikov, V; Meynkhard, A; Shvandar, K; Litvishko, O; Titov, V				Trubnikov, Vladislav; Meynkhard, Artur; Shvandar, Kristina; Litvishko, Oleg; Titov, Valery			MEDICATION MARKET PERFORMANCE ANALYSIS WITH HELP OF ANALYTIC HIERARCHY PROCESSING	ENTREPRENEURSHIP AND SUSTAINABILITY ISSUES			English	Article						medical contract prices analysis; multy criteria decision making; machine learning approach; innovations; healthcare management; HIV; Russia	MULTICRITERIA DECISION-MAKING; PRIORITIZATION; MODEL	This study proposes the concept of Analytic Hierarchy Processing (AHP) on the market of active substances used in treatment of HIV and checks the control factors and criteria interconnection and implements Random Forest forecasting model. The new method must help to improve the management decision-making process in the fields of healthcare government budget planning. It has become a prime concern…	[Trubnikov, Vladislav] Worcester Polytech Inst, Inst Rd 100, Worcester, MA 01609 USA; [Meynkhard, Artur] Financial Univ Govt Russian Federat, Leningradsky Ave 49, Moscow 125167, Russia; [Shvandar, Kristina] Minist Finance Russian Federat, Financial Res Inst, Nastasyinsky Lane 3,2, Moscow 127006, Russia; [Litvishko, Oleg; Titov, Valery] Plekhanov Russian Univ Econ, Stremyanny Lane 36, Moscow 11799…	Trubnikov, V (corresponding author), Worcester Polytech Inst, Inst Rd 100, Worcester, MA 01609 USA.	uyeh.daniel@yahoo.com; meynkhard@yandex.ru	Litvishko, Oleg/AAH-3459-2021	Trubnikov, Vladislav/0000-0002-5865-2322; Shvandar, Kristina/0000-0001-9946-5681; Meynkhard, Artur/0000-0003-3995-4648				80	2	2	1	3	ENTERPRENEURSHIP & SUSTAINABILITY CENTER	VILNUS	M K CIURLIONIO STR 86A, VILNUS, 03100, LITHUANIA	2345-0282			ENTREP SUSTAIN ISS	Entrep. Sustain. Iss.	SEP	2020	8	1
J	Tariq, MI; Mian, NA; Sohail, A; Alyas, T; Ahmad, R				Tariq, Muhammad Imran; Mian, Natash Ali; Sohail, Abid; Alyas, Tahir; Ahmad, Rehan			Evaluation of the Challenges in the Internet of Medical Things with Multicriteria Decision Making (AHP and TOPSIS) to Overcome Its Obstruction under Fuzzy Environment	MOBILE INFORMATION SYSTEMS			English	Article							SECURITY CHALLENGES; FRAMEWORK	The exponential speed of advancement of innovation has expanded the needs of all users to avail all their information on the Internet 24/7. The Internet of things (IoT) enables smart objects to develop a significant building block in the development of the pervasive framework. The messaging between objects with one another means the least work and least expense for the enterprise. The industry th…	[Tariq, Muhammad Imran] Super Univ, Dept Comp Sci & Informat Technol, Lahore, Pakistan; [Mian, Natash Ali] Beaconhouse Natl Univ, Sch Comp & Informat Technol, Lahore, Pakistan; [Sohail, Abid] COMSATS Univ Islamabad, Dept Comp Sci, Lahore, Pakistan; [Alyas, Tahir] Lahore Garrison Univ, Dept Comp Sci, Lahore, Pakistan; [Ahmad, Rehan] Univ Lahore, Dept Comp Sci, Lahore, Pakistan	Tariq, MI (corresponding author), Super Univ, Dept Comp Sci & Informat Technol, Lahore, Pakistan.	imrantariqbutt@yahoo.com; natash.ali@bnu.edu.pk; abidbhutta@cuilahore.edu.pk; tahiralyas@lgu.edu.pk; rehan.ahmad@cs.uol.edu.pk	Tariq, Muhammad Imran/H-1572-2017	Tariq, Muhammad Imran/0000-0003-2787-8334	European UnionEuropean Commission [734355]	This study was supported in part by the REMIND Project The use of computational techniques to improve compliance to reminders within smart environments) from the European Union's Horizon 2020 research and innovation program under the Marie Sklodowska-Curie grant agreement no. 734355.		63	0	0	0	0	HINDAWI LTD	LONDON	ADAM HOUSE, 3RD FLR, 1 FITZROY SQ, LONDON, W1T 5HF, ENGLAND	1574-017X	1875-905X		MOB INF SYST	Mob. Inf. Syst.	AUG 26	2020	2020
J	Haghparast, MB; Berehlia, S; Akbari, M; Sayadi, A				Haghparast, Mohammad Bagher; Berehlia, Sasan; Akbari, Mona; Sayadi, Ali			Developing and evaluating a proposed health security framework in IoT using fuzzy analytic network process method	JOURNAL OF AMBIENT INTELLIGENCE AND HUMANIZED COMPUTING			English	Article						Internet of Things (IoT); Health Internet of Things; Security framework; Analytic network process (ANP); Cloud services; Fuzzy ANP; Privacy	MULTICRITERIA DECISION-MAKING; TRUST MANAGEMENT; THINGS SECURITY; ACCESS-CONTROL; INTERNET; SYSTEM; CHALLENGES; SCHEME; SMART	Internet of Things (IoT) played a significant role in Healthcare. One of the major challenges in IoT health is security. For this reason, regarding the past studies, there is a lack of a comprehensive security framework that encompasses all layers of IoT. This article offers a security framework with four layers of sensor, network, service, and application. These layers help to develop security m…	[Haghparast, Mohammad Bagher] Qazvin Islamic Azad Univ, Fac Engn, Qazvin, Iran; [Berehlia, Sasan] Univ Guilan, Fac Engn, Rasht, Iran; [Akbari, Mona] Azad Univ BuinZahra, Fac Engn, Qazvin, Iran; [Sayadi, Ali] Univ Guilan, Fac Literature & Humanities, Dept Educ Sci, Rasht, Iran	Berehlia, S (corresponding author), Univ Guilan, Fac Engn, Rasht, Iran.	berehlia@gmail.com		Berehlia, Sasan/0000-0002-7854-3377				63	0	0	1	6	SPRINGER HEIDELBERG	HEIDELBERG	TIERGARTENSTRASSE 17, D-69121 HEIDELBERG, GERMANY	1868-5137	1868-5145		J AMB INTEL HUM COMP	J. Ambient Intell. Humaniz. Comput.	FEB	2021	12	2
J	Requia, WJ; Kondo, EK; Adams, MD; Gold, DR; Struchiner, CJ				Requia, Weeberb J.; Kondo, Edson Kenji; Adams, Matthew D.; Gold, Diane R.; Struchiner, Claudio Jose			Risk of the Brazilian health care system over 5572 municipalities to exceed health care capacity due to the 2019 novel coronavirus (COVID-19)	SCIENCE OF THE TOTAL ENVIRONMENT			English	Article						Coronavirus; COVID-19; Health care system	ALTERNATIVES	The spread of the 2019 novel coronavirus (COVID-19) has challenged governments to develop public policies to reduce the load of the COVID-19 on health care systems, which is commonly referred to as flattening the curve. This study aims to address this issue by proposing a spatial multicriteria approach to estimate the risk of the Brazilian health care system, by municipality, to exceed the health…	[Requia, Weeberb J.; Kondo, Edson Kenji] Fundacao Getulio Vargas, Sch Publ Policy & Govt, Brasilia, DF, Brazil; [Adams, Matthew D.] Univ Toronto Mississauga, Dept Geog, Mississauga, ON, Canada; [Gold, Diane R.] Harvard Univ, Harvard TH Chan Sch Publ Hlth, Boston, MA 02115 USA; [Gold, Diane R.] Harvard Med Sch, Channing Div Network Med, Dept Med, Brigham & Womens Hosp, Boston, MA 02115 USA; [Struc…	Requia, WJ (corresponding author), Fundacao Getulio Vargas, Sch Publ Policy & Govt, Brasilia, DF, Brazil.	wjrequia@hsph.harvard.edu	Requia, Weeberb J./H-3042-2012	Requia, Weeberb J./0000-0002-7564-3364				23	19	19	9	28	ELSEVIER	AMSTERDAM	RADARWEG 29, 1043 NX AMSTERDAM, NETHERLANDS	0048-9697	1879-1026		SCI TOTAL ENVIRON	Sci. Total Environ.	AUG 15	2020	730
J	Jakab, I; Nemeth, B; Elezbawy, B; Karadayi, MA; Tozan, H; Aydin, S; Shen, J; Kalo, Z				Jakab, Ivett; Nemeth, Bertalan; Elezbawy, Baher; Karadayi, Melis Almula; Tozan, Hakan; Aydin, Sabahattin; Shen, Jie; Kalo, Zoltan			Potential Criteria for Frameworks to Support the Evaluation of Innovative Medicines in Upper Middle-Income Countries-A Systematic Literature Review on Value Frameworks and Multi-Criteria Decision Analyses	FRONTIERS IN PHARMACOLOGY			English	Review						health technology assessment; pharmaceutical; reimbursement; developing country; multiple criteria	HEALTH TECHNOLOGY-ASSESSMENT; ECONOMICS APPROACH; ANALYSIS MCDA; METHODOLOGICAL FRAMEWORK; MEDICAL TECHNOLOGIES; CLINICAL BENEFIT; HTA; REIMBURSEMENT; ALLOCATION; POLICY	Background Multicriteria Decision Analysis (MCDA), a formal decision support framework, has been growing in popularity recently in the field of health care. MCDA can support pricing and reimbursement decisions on the macro level, which is of great importance especially in countries with more limited resources. Objectives The aim of this systematic review was to facilitate the development of futur…	[Jakab, Ivett; Nemeth, Bertalan; Kalo, Zoltan] Syreon Res Inst, Budapest, Hungary; [Elezbawy, Baher] Syreon Middle East, Alexandria, Egypt; [Karadayi, Melis Almula; Tozan, Hakan; Aydin, Sabahattin] Istanbul Medipol Univ, Istanbul, Turkey; [Shen, Jie] Novartis Int AG, Basel, Switzerland; [Kalo, Zoltan] Semmelweis Univ, Ctr Hlth Technol Assessment, Budapest, Hungary	Jakab, I (corresponding author), Syreon Res Inst, Budapest, Hungary.	ivett.jakab@syreon.eu	Kalo, Zoltan/G-7582-2011	Kalo, Zoltan/0000-0001-7762-2607; Elezbawy, Baher/0000-0003-1335-9285	Novartis International AG	The study was funded by Novartis International AG.		76	0	0	2	3	FRONTIERS MEDIA SA	LAUSANNE	AVENUE DU TRIBUNAL FEDERAL 34, LAUSANNE, CH-1015, SWITZERLAND	1663-9812			FRONT PHARMACOL	Front. Pharmacol.	AUG 14	2020	11
J	Makan, A; Fadili, A				Makan, Abdelhadi; Fadili, Ahmed			Sustainability assessment of healthcare waste treatment systems using surrogate weights and PROMETHEE method	WASTE MANAGEMENT & RESEARCH			English	Article						Sustainability assessment; healthcare waste; treatment systems; surrogate weights; Preference Ranking Organization METHod for Enrichment Evaluations	MULTICRITERIA DECISION-MAKING; TREATMENT TECHNOLOGIES; MANAGEMENT; SELECTION	This study aims to assess the sustainability of healthcare waste treatment systems using surrogate weights and the Preference Ranking Organization METHod for Enrichment Evaluations (PROMETHEE). For this purpose, ten treatment systems, including land disposal, incineration and non-incineration systems, were evaluated in terms of environmental, financial, social, and technical criteria. Firstly, fi…	[Makan, Abdelhadi; Fadili, Ahmed] Abdelmalek Essaadi Univ, Natl Sch Appl Sci ENSAH, Team Water & Environm Management G2E, Al Hoceima 32003, Morocco	Makan, A (corresponding author), Abdelmalek Essaadi Univ, Natl Sch Appl Sci ENSAH, Team Water & Environm Management G2E, Al Hoceima 32003, Morocco.	abdelhadi.makan@gmail.com	Ahmed, Fadili/M-9848-2018	Ahmed, Fadili/0000-0001-5929-5884; Makan, Abdelhadi/0000-0003-0385-2498				45	1	1	0	5	SAGE PUBLICATIONS LTD	LONDON	1 OLIVERS YARD, 55 CITY ROAD, LONDON EC1Y 1SP, ENGLAND	0734-242X	1096-3669		WASTE MANAGE RES	Waste Manage. Res.	JAN	2021	39	1
J	Albahri, AS; Al-Obaidi, JR; Zaidan, AA; Albahri, OS; Hamid, RA; Zaidan, BB; Alamoodi, AH; Hashim, M				Albahri, A. S.; Al-Obaidi, Jameel R.; Zaidan, A. A.; Albahri, O. S.; Hamid, Rula A.; Zaidan, B. B.; Alamoodi, A. H.; Hashim, M.			Multi-Biological Laboratory Examination Framework for the Prioritization of Patients with COVID-19 Based on Integrated AHP and Group VIKOR Methods	INTERNATIONAL JOURNAL OF INFORMATION TECHNOLOGY & DECISION MAKING			English	Article						COVID-19; inflammatory marker; respiratory; prioritization; multi-criteria decision making; analytic hierarchy process; VIKOR	DECISION-MAKING; MULTICRITERIA ANALYSIS; TRACKING CHANNELS; FUZZY TOPSIS; OPEN ISSUES; BENCHMARKING; COUNT; CLASSIFICATION; OPTIMIZATION; PERFORMANCE	Coronavirus disease (COVID-19) pandemic has a tremendous effect on people's lives worldwide, and the number of infected patients increases daily. The healthcare sector is affected by a large number of patients with COVID-19, and a solution is urgently needed to avert the risk of deteriorating patients in terms of prioritizing patients based on their health conditions. Prioritization of patients w…	[Albahri, A. S.; Zaidan, A. A.; Albahri, O. S.; Hamid, Rula A.; Zaidan, B. B.; Alamoodi, A. H.; Hashim, M.] Univ Pendidikan Sultan Idris, Dept Comp, Fac Arts Comp & Creat Ind, Tanjong Malim 35900, Perak, Malaysia; [Albahri, A. S.; Hamid, Rula A.] Iraqi Commiss Comp & Informat, Informat Inst Postgrad Studies, Baghdad, Iraq; [Al-Obaidi, Jameel R.] Univ Pendidikan Sultan Idris, Dept Biol, Fac Sci & …	Albahri, OS (corresponding author), Univ Pendidikan Sultan Idris, Dept Comp, Fac Arts Comp & Creat Ind, Tanjong Malim 35900, Perak, Malaysia.	ahmed.bahri1978@gmail.com; jr_alobaidi@yahoo.com; aws.alaa@gmail.com; osamahsh89@gmail.com; rula.a.h.1980@gmail.com; bilalbahaa@fskik.upsi.edu.my; alamoodi@fskik.upsi.edu.my; mashitoh.hashim@fskik.upsi.edu.my	zaidan, bilal/AAJ-7841-2021; Albahri, A.S./E-7428-2018; zaidan, aws alaa/F-7289-2010; amjed, Rula/ABB-2087-2020; Albahri, Osamah Shihab/D-5150-2018; Al-Obaidi, Jameel R./H-4651-2017	Albahri, A.S./0000-0003-3335-457X; zaidan, aws alaa/0000-0001-6090-0391; Albahri, Osamah Shihab/0000-0002-7844-3990; Al-Obaidi, Jameel R./0000-0002-5705-0223; amjed, rula/0000-0003-4714-002X				97	11	11	1	8	WORLD SCIENTIFIC PUBL CO PTE LTD	SINGAPORE	5 TOH TUCK LINK, SINGAPORE 596224, SINGAPORE	0219-6220	1793-6845		INT J INF TECH DECIS	Int. J. Inf. Technol. Decis. Mak.	AUG	2020	19	5
J	Angelis, A; Kanavos, P; Phillips, LD				Angelis, Aris; Kanavos, Panos; Phillips, Lawrence D.			ICER Value Framework 2020 Update: Recommendations on the Aggregation of Benefits and Contextual Considerations	VALUE IN HEALTH			English	Article						decision conferencing; healthcare interventions; health technology assessement (HTA); Institute for Clinical and Economic Review (ICER); multiple criteria decision analysis (MCDA); quantitative decision analysis; value framework	MULTICRITERIA DECISION-ANALYSIS; HEALTH TECHNOLOGY-ASSESSMENT; COST-EFFECTIVENESS; RESOURCE-ALLOCATION; ECONOMICS APPROACH; CARE; CRITERIA; RISK; MCDA; PRIORITIZATION	The Institute for Clinical and Economic Review (ICER) in the United States recently published a 2020 update to its value assessment framework. We are commenting on the method by which the benefits of health interventions are integrated, relating to contextual considerations and other factors relevant to an intervention's value. We start by discussing the theoretical foundations of decision analys…	[Angelis, Aris; Kanavos, Panos] London Sch Econ, Dept Hlth Policy, Houghton St, London WC2A 2AE, England; [Phillips, Lawrence D.] London Sch Econ, Dept Management, London, England	Angelis, A (corresponding author), London Sch Econ, Dept Hlth Policy, Houghton St, London WC2A 2AE, England.	a.n.angelis@lse.ac.uk	Angelis, Aris/AAH-1532-2021	Angelis, Aris/0000-0002-0261-4634				78	2	2	2	2	ELSEVIER SCIENCE INC	NEW YORK	STE 800, 230 PARK AVE, NEW YORK, NY 10169 USA	1098-3015	1524-4733		VALUE HEALTH	Value Health	AUG	2020	23	8
J	Angelis, A; Thursz, M; Ratziu, V; O'Brien, A; Serfaty, L; Canbay, A; Schiefke, I; Costa, JBE; Lecomte, P; Kanavos, P				Angelis, Aris; Thursz, Mark; Ratziu, Vlad; O'Brien, Alastair; Serfaty, Lawrence; Canbay, Ali; Schiefke, Ingolf; Costa, Joao Bana e; Lecomte, Pascal; Kanavos, Panos			Early Health Technology Assessment during Nonalcoholic Steatohepatitis Drug Development: A Two-Round, Cross-Country, Multicriteria Decision Analysis	MEDICAL DECISION MAKING			English	Article						comparative research; decision conference; drug development; early HTA; MCDA; NASH; value assessment	FATTY LIVER-DISEASE; MEDICAL TECHNOLOGIES; RESOURCE-ALLOCATION; PRODUCT DEVELOPMENT; MCDA; MEDICINES; CONTEXT	Background.The assessment of value along the clinical development of new biopharmaceutical compounds is a challenging task. Complex and uncertain evidence has to be analyzed, considering a multitude of value preferences from different stakeholders.Objective.To investigate the use of multicriteria decision analysis (MCDA) to support decision making during drug development while considering payer a…	[Angelis, Aris; Kanavos, Panos] London Sch Econ & Polit Sci, Dept Hlth Policy & LSE Hlth, Portugal St, London WC2A 2AE, England; [Thursz, Mark] Imperial Coll Healthcare NHS Trust, London, England; [Thursz, Mark] Imperial Coll London, London, England; [Ratziu, Vlad] Univ Paris 06, Paris, France; [Ratziu, Vlad] Hop La Pitie Salpetriere, Med Sch, Paris, France; [O'Brien, Alastair] Royal Free London …	Angelis, A (corresponding author), London Sch Econ & Polit Sci, Dept Hlth Policy & LSE Hlth, Portugal St, London WC2A 2AE, England.	a.n.angelis@lse.ac.uk	Angelis, Aris/AAH-1532-2021	Angelis, Aris/0000-0002-0261-4634; Thursz, Mark/0000-0002-8218-192X				71	1	1	0	1	SAGE PUBLICATIONS INC	THOUSAND OAKS	2455 TELLER RD, THOUSAND OAKS, CA 91320 USA	0272-989X	1552-681X		MED DECIS MAKING	Med. Decis. Mak.	AUG	2020	40	6
J	Chen, PT; Lin, CL; Wu, WN				Chen, Peng-Ting; Lin, Chia-Li; Wu, Wan-Ning			Big data management in healthcare: Adoption challenges and implications	INTERNATIONAL JOURNAL OF INFORMATION MANAGEMENT			English	Article						Healthcare information system; Medical big data; Organizational barrier; Adoption strategy; Multiple Criteria Decision Making (MCDM)	DATA ANALYTICS; MULTICRITERIA ANALYSIS; INFORMATION-SYSTEMS; OPPORTUNITIES; EXPERIENCES; TECHNOLOGY; PROVISION; VIKOR; IOT	The computerized healthcare information system has undergone tremendous advancements in the previous two decades. Medical institutions are paying further attention to the replacement of traditional approaches that can no longer handle the increasing amount of patient data. In recent years, the healthcare information system based on big data has been growing rapidly and is being adapted to medical…	[Chen, Peng-Ting] Natl Cheng Kung Univ, Dept Biomed Engn, 1 Univ Rd, Tainan 701, Taiwan; [Chen, Peng-Ting] Natl Cheng Kung Univ, Med Device Innovat Ctr, 138 Shengli Rd, Tainan 704, Taiwan; [Lin, Chia-Li] Shu Te Univ, Dept Mkt Managements, 59 Hengshan Rd, Kaohsiung 824, Taiwan; [Wu, Wan-Ning] Natl Sun Yat Sen Univ, Dept Informat Managements, 70 Lienhai Rd, Kaohsiung 804, Taiwan	Chen, PT (corresponding author), Natl Cheng Kung Univ, Dept Biomed Engn, 1 Univ Rd, Tainan 701, Taiwan.; Chen, PT (corresponding author), Natl Cheng Kung Univ, Med Device Innovat Ctr, 138 Shengli Rd, Tainan 704, Taiwan.	chen@ncku.edu.tw	Lin, Chia Li/D-1704-2010	Lin, Chia Li/0000-0003-3757-1862	Ministry of Technology and Science [MOST 105-2221-E-006 -260-MY3, MOST 1082221-E-006-063]; Medical Device Innovation Center (MDIC), National Cheng Kung University(NCKU) from the Featured Areas Research Center Program within the framework of the Higher Education Sprout Project by the Ministry of Education (MoE) in Taiwan	This research was made possible by the support and assistance of a number of people whom I would like to thank. I am very grateful to all the respondents for their valuable opinions. I would like to thank my research assistant Ms. Ya-Ci Ke, Mr. Kuan-Chen Li, Mr. Nguyuen Quoc Duy, Mr. Wei-Zhi Lu, Mr. Kuan-Chung Wang and Miss I-Ching Tsai's help in literatures and questionnaires collection and orga…		85	9	9	11	29	ELSEVIER SCI LTD	OXFORD	THE BOULEVARD, LANGFORD LANE, KIDLINGTON, OXFORD OX5 1GB, OXON, ENGLAND	0268-4012	1873-4707		INT J INFORM MANAGE	Int. J. Inf. Manage.	AUG	2020	53
J	Pereira, MA; Figueira, JR; Marques, RC				Pereira, Miguel Alves; Figueira, Jose Rui; Marques, Rui Cunha			Using a Choquet integral-based approach for incorporating decision-maker's preference judgments in a Data Envelopment Analysis model	EUROPEAN JOURNAL OF OPERATIONAL RESEARCH			English	Article						Data Envelopment Analysis; Multiple criteria analysis; Preference learning; Choquet integral; Performance evaluation	CLINICAL MANAGEMENT; WEIGHT FLEXIBILITY; EFFICIENCY; CRITERIA; CARE; PERFORMANCE; EXTENSION; QUALITY; POLICY; DEA	In a world in permanent (r)evolution that revolves around money, seeking new ways to contain costs, better allocate resources, and, overall, improve performance is a constant across all fields. Hence, the use of computational methods based on operational research and statistical science is crucial for achieving an appropriate combination of efficiency and effectiveness, especially in domains wher…	[Pereira, Miguel Alves; Figueira, Jose Rui] Univ Lisbon, CEG, IST, Av Rovisco Pais 1, P-1049001 Lisbon, Portugal; [Pereira, Miguel Alves; Marques, Rui Cunha] Univ Lisbon, Inst Super Tecn, CERIS, Av Rovisco Pais 1, P-1049001 Lisbon, Portugal	Pereira, MA (corresponding author), Univ Lisbon, CEG, IST, Av Rovisco Pais 1, P-1049001 Lisbon, Portugal.; Pereira, MA (corresponding author), Univ Lisbon, Inst Super Tecn, CERIS, Av Rovisco Pais 1, P-1049001 Lisbon, Portugal.	miguelalvespereira@tecnico.ulisboa.pt	Pereira, Miguel/AAF-4486-2021; Cunha Marques, Rui/F-6646-2010; Figueira, Jose Rui/J-3194-2012	Pereira, Miguel/0000-0002-5315-8229; Cunha Marques, Rui/0000-0003-0344-5200; Figueira, Jose Rui/0000-0001-9822-1167	FCTPortuguese Foundation for Science and TechnologyEuropean Commission [PTDC/EGE-OGE/30546/2017, SFRH/BSAB/139892/2018, SFRH/BD/149283/2019]	We would like to thank again FCT for supporting this research via the project `hSNS: Portuguese public hospital performance assessment using a multi-criteria decision analysis framework' (PTDC/EGE-OGE/30546/2017), the grant SFRH/BSAB/139892/2018, and the PhD scholarship SFRH/BD/149283/2019. Furthermore, the authors acknowledge Diogo Cunha Ferreira (researcher at CERISIST) and Alexandre Morais Nun…		70	5	5	1	18	ELSEVIER	AMSTERDAM	RADARWEG 29, 1043 NX AMSTERDAM, NETHERLANDS	0377-2217	1872-6860		EUR J OPER RES	Eur. J. Oper. Res.	AUG 1	2020	284	3
J	Yazdani, M; Torkayesh, AE; Chatterjee, P				Yazdani, Morteza; Torkayesh, Ali Ebadi; Chatterjee, Prasenjit			An integrated decision-making model for supplier evaluation in public healthcare system: the case study of a Spanish hospital	JOURNAL OF ENTERPRISE INFORMATION MANAGEMENT			English	Article						Supplier selection; Public procurement; DEMATEL; BWM; Weight aggregation; Modified EDAS	CHAIN MANAGEMENT; SUSTAINABLE PROCUREMENT; ORDER ALLOCATION; FUZZY TOPSIS; SELECTION; PERFORMANCE; FRAMEWORK; CRITERIA; DEMATEL; CHALLENGES	Purpose In this study, an integrated decision-making model consisting of decision-making trial and evaluation laboratory (DEMATEL), best worst method (BWM) and a modified version of evaluation based on distance from average solution (EDAS) methods is proposed for supplier selection problem in a public procurement system considering sustainable development goals. Design/methodology/approach DEMATE…	[Yazdani, Morteza] Univ Loyola Andalucia, Dept Management, Seville, Spain; [Torkayesh, Ali Ebadi] Sabanci Univ, Fac Engn & Nat Sci, Istanbul, Turkey; [Chatterjee, Prasenjit] MCKV Inst Engn, Dept Mech Engn, Howrah, India	Chatterjee, P (corresponding author), MCKV Inst Engn, Dept Mech Engn, Howrah, India.	morteza_yazdani21@yahoo.com; ebaditorkayesh@sabanciuniv.edu; prasenjit2007@gmail.com	Torkayesh, Ali Ebadi/ABI-8024-2020					101	5	5	6	23	EMERALD GROUP PUBLISHING LTD	BINGLEY	HOWARD HOUSE, WAGON LANE, BINGLEY BD16 1WA, W YORKSHIRE, ENGLAND	1741-0398	1758-7409		J ENTERP INF MANAG	J. Enterp. Inf. Manag.	SEP 14	2020	33	5			SI
J	Alami, H; Lehoux, P; Auclair, Y; de Guise, M; Gagnon, MP; Shaw, J; Roy, D; Fleet, R; Ahmed, MAA; Fortin, JP				Alami, Hassane; Lehoux, Pascale; Auclair, Yannick; de Guise, Michele; Gagnon, Marie-Pierre; Shaw, James; Roy, Denis; Fleet, Richard; Ahmed, Mohamed Ali Ag; Fortin, Jean-Paul			Artificial Intelligence and Health Technology Assessment: Anticipating a New Level of Complexity	JOURNAL OF MEDICAL INTERNET RESEARCH			English	Article						artificial intelligence; health technology assessment; eHealth; health care; medical device; patient; health services	DECISION-ANALYSIS MCDA; DIABETIC-RETINOPATHY; HTA; PERFORMANCE; CARE; CHALLENGES; ALGORITHM; MEDICINES; FRAMEWORK; DEVICES	Artificial intelligence (AI) is seen as a strategic lever to improve access, quality, and efficiency of care and services and to build learning and value-based health systems. Many studies have examined the technical performance of AI within an experimental context. These studies provide limited insights into the issues that its use in a real-world context of care and services raises. To help dec…	[Alami, Hassane; Lehoux, Pascale] Univ Montreal, Publ Hlth Res Ctr, Montreal, PQ, Canada; [Alami, Hassane; Lehoux, Pascale] Univ Montreal, Dept Hlth Management Evaluat & Policy, Ecole Sante Publ, Montreal, PQ, Canada; [Alami, Hassane; Auclair, Yannick; de Guise, Michele; Roy, Denis] Inst Natl Excellence Sante & Serv Sociaux, 2021 Ave Union, Montreal, PQ H3A 2S9, Canada; [Gagnon, Marie-Pierre; Fle…	Alami, H (corresponding author), Inst Natl Excellence Sante & Serv Sociaux, 2021 Ave Union, Montreal, PQ H3A 2S9, Canada.	hassane.alami@umontreal.ca	; Lehoux, Pascale/M-9363-2013	Gagnon, Marie-Pierre/0000-0002-0782-5457; Ag Ahmed, Mohamed Ali/0000-0001-9374-871X; Alami, Hassane/0000-0002-5461-7693; Roy, Denis/0000-0001-5966-2066; Shaw, James/0000-0002-9522-0756; Lehoux, Pascale/0000-0001-9482-1800	Canadian Institutes of Health Research (CIHR)'s Health System Impact FellowshipCanadian Institutes of Health Research (CIHR)	HA was supported by the Canadian Institutes of Health Research (CIHR)'s Health System Impact Fellowship. This program is led by CIHR's Institute of Health Services and Policy Research, in partnership with the Fonds de recherche du Quebec-Sante and the Institut national d'excellence en sante et services sociaux. The authors would like to thank the reviewers and the editorial team for their insight…		85	4	4	2	3	JMIR PUBLICATIONS, INC	TORONTO	130 QUEENS QUAY E, STE 1102, TORONTO, ON M5A 0P6, CANADA	1438-8871			J MED INTERNET RES	J. Med. Internet Res.	JUL 7	2020	22	7
J	Marsh, K; van Til, JA; Molsen-David, E; Juhnke, C; Hawken, N; Oehrlein, EM; Choi, YC; Duenas, A; Greiner, W; Haas, K; Hiligsmann, M; Hockley, KS; Ivlev, I; Liu, F; Ostermann, J; Poder, T; Poon, JL; Muehlbacher, A				Marsh, Kevin; van Til, Janine A.; Molsen-David, Elizabeth; Juhnke, Christine; Hawken, Natalia; Oehrlein, Elisabeth M.; Choi, Y. Christy; Duenas, Alejandra; Greiner, Wolfgang; Haas, Kara; Hiligsmann, Mickael; Hockley, Kimberley S.; Ivlev, Ilya; Liu, Frank; Ostermann, Jan; Poder, Thomas; Poon, Jiat L.; Muehlbacher, Axel			Health Preference Research in Europe: A Review of Its Use in Marketing Authorization, Reimbursement, and Pricing Decisions-Report of the ISPOR Stated Preference Research Special Interest Group	VALUE IN HEALTH			English	Review						benefit-risk assessment; European regulatory; health preferences; health technology assessment; marketing authorization; preference research; pricing; quantitative preference data; reimbursement; stakeholder preferences	DISCRETE-CHOICE EXPERIMENTS; PATIENT PREFERENCES; TECHNOLOGY-ASSESSMENT; ELICITATION METHODS; INTERVENTIONS; ECONOMICS; CRITERIA	Objective: This study examines European decision makers' consideration and use of quantitative preference data. Methods: The study reviewed quantitative preference data usage in 31 European countries to support marketing authorization, reimbursement, or pricing decisions. Use was defined as: agency guidance on preference data use, sponsor submission of preference data, or decision-maker collectio…	[Marsh, Kevin] Evidera, London, England; [van Til, Janine A.] Univ Twente, Hlth Technol & Serv Res, Enschede, Netherlands; [Molsen-David, Elizabeth] ISPOR, Sci & Hlth Policy Initiatives, Lawrenceville, NJ USA; [Juhnke, Christine; Muehlbacher, Axel] Hsch Neubrandenburg, Neubrandenburg, Germany; [Hawken, Natalia] Modus Outcomes, Amsterdam, Netherlands; [Oehrlein, Elisabeth M.] Natl Hlth Council, Wa…	Marsh, K (corresponding author), The Ark, 201 Talgarth Rd, London W6 8BJ, England.	kevin.marsh@evidera.com	Ivlev, Ilya/G-1890-2015	Ivlev, Ilya/0000-0002-8015-3626; van Til, Janine/0000-0002-5416-5893	AHRQ HHSUnited States Department of Health & Human ServicesAgency for Healthcare Research & Quality [K12 HS026370] Funding Source: Medline			75	8	8	0	1	ELSEVIER SCIENCE INC	NEW YORK	STE 800, 230 PARK AVE, NEW YORK, NY 10169 USA	1098-3015	1524-4733		VALUE HEALTH	Value Health	JUL	2020	23	7
J	Ming, Y; Luo, L; Wu, XL; Liao, HC; Lev, B; Jiang, L				Ming, Yan; Luo, Li; Wu, Xingli; Liao, Huchang; Lev, Benjamin; Jiang, Li			Managing patient satisfaction in a blood-collection room by the probabilistic linguistic gained and lost dominance score method integrated with the best-worst method	COMPUTERS & INDUSTRIAL ENGINEERING			English	Article						Patient satisfaction; Blood collection room; Multiple criteria decision making; Probabilistic linguistic term set; Gained and lost dominance score method; Best-worst method	HEALTH-CARE; TERM SETS; PERFORMANCE EVALUATION; PREFERENCE RELATIONS; SERVICE QUALITY; FUZZY; SELECTION; CRITERIA; MULTIMOORA; MANAGEMENT	Evaluating patient satisfaction on medical services in terms of multiple aspects is critical for hospital management. To settle this problem, a criteria system for medical service evaluation is first structured through a survey on experts. The probabilistic linguistic representation model is used to portray the qualitative evaluations that are unquantifiable in nature or unable to be accurately m…	[Ming, Yan; Luo, Li; Wu, Xingli; Liao, Huchang] Sichuan Univ, Dept Business Sch, Chengdu 610064, Peoples R China; [Lev, Benjamin] Drexel Univ, LeBow Coll Business, Philadelphia, PA 19104 USA; [Jiang, Li] Sichuan Acad Med Sci & Sichuan Peoples Hosp, Dept Lab Med, Chengdu 610072, Peoples R China	Liao, HC (corresponding author), Sichuan Univ, Dept Business Sch, Chengdu 610064, Peoples R China.	mingyan_xl@163.com; luolicc@163.com; xingliwuwxl@163.com; liaohuchang@163.com; bl355@drexel.edu; u0341992@yahoo.com	; Liao, Huchang/F-9716-2015	Lev, Benjamin/0000-0002-3265-7328; Liao, Huchang/0000-0001-8278-3384	Sichuan Province People's Hospital; National Natural Science Foundation of ChinaNational Natural Science Foundation of China (NSFC) [71532007, 71771156, 71971145]	We would like to thank all those who contributed to this study and thank Sichuan Province People's Hospital for supporting our investigation in the three periods. The work was supported by the National Natural Science Foundation of China (71532007, 71771156, and 71971145).		66	1	1	5	19	PERGAMON-ELSEVIER SCIENCE LTD	OXFORD	THE BOULEVARD, LANGFORD LANE, KIDLINGTON, OXFORD OX5 1GB, ENGLAND	0360-8352	1879-0550		COMPUT IND ENG	Comput. Ind. Eng.	JUL	2020	145
J	Abdulkareem, KH; Arbaiy, N; Zaidan, AA; Zaidan, BB; Albahri, OS; Alsalem, MA; Salih, MM				Abdulkareem, Karrar Hameed; Arbaiy, Nureize; Zaidan, A. A.; Zaidan, B. B.; Albahri, O. S.; Alsalem, M. A.; Salih, Mahmood M.			A new standardisation and selection framework for real-time image dehazing algorithms from multi-foggy scenes based on fuzzy Delphi and hybrid multi-criteria decision analysis methods	NEURAL COMPUTING & APPLICATIONS			English	Article						Real-time image dehazing algorithms; Standardisation; Selection; Fuzzy Delphi method; Entropy; VIKOR	FAST SINGLE-IMAGE; PATIENT MONITORING SYSTEMS; EXTENDED VIKOR METHOD; HEALTH-CARE SERVICES; VISIBILITY ENHANCEMENT; TRACKING CHANNELS; SHANNONS ENTROPY; OPEN CHALLENGES; ACUTE-LEUKEMIA; BENCHMARKING	Given the rapid development of dehazing image algorithms, selecting the optimal algorithm based on multiple criteria is crucial in determining the efficiency of an algorithm. However, a sufficient number of criteria must be considered when selecting an algorithm in multiple foggy scenes, including inhomogeneous, homogenous and dark foggy scenes. However, the selection of an optimal real-time imag…	[Zaidan, A. A.; Zaidan, B. B.; Albahri, O. S.] Univ Pendidikan Sultan Idris, Dept Comp, Tanjong Malim, Perak, Malaysia; [Abdulkareem, Karrar Hameed; Arbaiy, Nureize] Univ Tun Hussein Onn Malaysia, Fac Comp Sci & Informat Technol, Batu Pahat 86400, Johor, Malaysia; [Abdulkareem, Karrar Hameed] Al Muthanna Univ, Coll Agr, Samawah 66001, Iraq; [Alsalem, M. A.] Univ Mosul, Coll Adm & Econ, Mosul, Ira…	Zaidan, AA (corresponding author), Univ Pendidikan Sultan Idris, Dept Comp, Tanjong Malim, Perak, Malaysia.	khak9784@mu.edu.iq; nureize@uthm.edu.my; aws.alaa@fskik.upsi.edu.my; bilalbahaa@fskik.upsi.edu.my; osamah@fskik.upsi.edu.my; mohammed.asum@gmail.corn; mahmaher1989@gmail.com	Abdulkareem, Karrar Hameed/V-1741-2017; zaidan, bilal/AAJ-7841-2021; Salih, Mahmood/AAA-2545-2021; zaidan, aws alaa/F-7289-2010; Albahri, Osamah Shihab/D-5150-2018; Arbaiy, Nureize/AAH-8531-2021	Abdulkareem, Karrar Hameed/0000-0001-7302-2049; zaidan, aws alaa/0000-0001-6090-0391; Albahri, Osamah Shihab/0000-0002-7844-3990; Arbaiy, Nureize/0000-0002-9535-8384; Salih, Mahmood/0000-0002-1245-1904				184	9	9	1	2	SPRINGER LONDON LTD	LONDON	236 GRAYS INN RD, 6TH FLOOR, LONDON WC1X 8HL, ENGLAND	0941-0643	1433-3058		NEURAL COMPUT APPL	Neural Comput. Appl.	FEB	2021	33	4
J	Schey, C; Postma, MJ; Krabbe, PFM; Topachevskyi, O; Volovyk, A; Connolly, M				Schey, Carina; Postma, Maarten Jacobus; Krabbe, Paul F. M.; Topachevskyi, Olekdandr; Volovyk, Andrew; Connolly, Mark			Assessing the Preferences for Criteria in Multi-Criteria Decision Analysis in Treatments for Rare Diseases	FRONTIERS IN PUBLIC HEALTH			English	Article						multi-criteria decision analysis; interactive tool; focus group; weights; preferences	HEALTH-CARE; DRUG-EVALUATION; ANALYSIS MCDA; FRAMEWORK; MEDICINES; IMPACT; MODEL; HTA	Background: Increasingly, multi-criteria decision analysis has gained importance as a method by which to assess the value of orphan drugs. However, very little attention has been given to the weight (relative preferences) of the individual criteria used in a framework. Aims: This study sought to gain an understanding of the preferential weights that should be allocated in a multi-criteria decisio…	[Schey, Carina; Connolly, Mark] Global Market Access Solut, St Prex, Switzerland; [Schey, Carina; Postma, Maarten Jacobus; Connolly, Mark] Univ Groningen, Dept Pharm, Unit Pharmacotherapy Epidemiol & Econ, Groningen, Netherlands; [Schey, Carina; Postma, Maarten Jacobus] Univ Groningen, UMCG, Dept Hlth Sci, Groningen, Netherlands; [Postma, Maarten Jacobus] Univ Groningen, Fac Econ & Business, Dept…	Schey, C (corresponding author), Global Market Access Solut, St Prex, Switzerland.; Schey, C (corresponding author), Univ Groningen, Dept Pharm, Unit Pharmacotherapy Epidemiol & Econ, Groningen, Netherlands.; Schey, C (corresponding author), Univ Groningen, UMCG, Dept Hlth Sci, Groningen, Netherlands.	carina@gmasoln.com		Krabbe, Paul/0000-0001-6042-1243; Postma, Maarten/0000-0002-6306-3653				70	2	2	2	2	FRONTIERS MEDIA SA	LAUSANNE	AVENUE DU TRIBUNAL FEDERAL 34, LAUSANNE, CH-1015, SWITZERLAND		2296-2565		FRONT PUBLIC HEALTH	Front. Public Health	MAY 8	2020	8
J	Ozturk, N; Tozan, H; Vayvay, O				Ozturk, Necla; Tozan, Hakan; Vayvay, Ozalp			A New Decision Model Approach for Health Technology Assessment and a Case Study for Dialysis Alternatives in Turkey	INTERNATIONAL JOURNAL OF ENVIRONMENTAL RESEARCH AND PUBLIC HEALTH			English	Article						HTA; decision-making; MCDA; AHP; TOPSIS; VIKOR; goal programming; fuzzy	ANALYTIC HIERARCHY PROCESS; ANALYSIS MCDA; SUPPORT; FRAMEWORK; CARE; SYSTEMS; MEDICINES; SELECTION; VIKOR; HTA	Background: This paper presents a generic Multi-Criteria Decision Analysis (MCDA) model for Health Technology Assessment (HTA) decision-making, which can be applied to a wide range of HTA studies, regardless of the healthcare technology type under consideration. Methods: The HTA Core Model((R)) of EUnetHTA was chosen as a basis for the development of the MCDA model because of its common acceptanc…	[Ozturk, Necla] Marmara Univ, Dept Engn Management, TR-34083 Istanbul, Turkey; [Tozan, Hakan] Medipol Univ, Affiliat Ind Engn Dept, TR-34083 Istanbul, Turkey; [Vayvay, Ozalp] Marmara Univ, Fac Business, TR-34083 Istanbul, Turkey	Ozturk, N (corresponding author), Marmara Univ, Dept Engn Management, TR-34083 Istanbul, Turkey.	ozturknecla@yahoo.com; htozan@medipol.edu.tr; ozturknecla@yahoo.com						59	2	2	3	4	MDPI	BASEL	ST ALBAN-ANLAGE 66, CH-4052 BASEL, SWITZERLAND		1660-4601		INT J ENV RES PUB HE	Int. J. Environ. Res. Public Health	MAY	2020	17	10
J	Rajabi, F; Jahangiri, M; Bagherifard, F; Banaee, S; Farhadi, P				Rajabi, Fazel; Jahangiri, Mehdi; Bagherifard, Farnaz; Banaee, Sean; Farhadi, Payam			Strategies for controlling violence against health care workers: Application of fuzzy analytical hierarchy process and fuzzy additive ratio assessment	JOURNAL OF NURSING MANAGEMENT			English	Article						control strategies; fuzzy additive ratio assessment (ARAS-F); fuzzy analytical hierarchy process (FAHP); health care workers; occupational violence; ranking	TOTAL QUALITY MANAGEMENT; WORKPLACE VIOLENCE; EMERGENCY-DEPARTMENT; MULTIPLE CRITERIA; RISK-FACTORS; PREVENTION; NURSES; AGGRESSION; WORKING; SETTINGS	Objective The present study aimed to identify and prioritize control measures of violence against health care workers (HWs) using the fuzzy analytical hierarchy process (FAHP) and fuzzy additive ratio assessment (ARAS-F). Background Occupational violence is a pervasive problem in health care centres. Reducing violence against staff is one of the challenges for health care managers. Method At the …	[Rajabi, Fazel] Shiraz Univ Med Sci, Sch Hlth, Shiraz, Iran; [Jahangiri, Mehdi] Shiraz Univ Med Sci, Res Ctr Hlth Sci, Inst Hlth, Dept Occupat Hlth, Shiraz, Iran; [Bagherifard, Farnaz] Jahrom Univ Med Sci, Jahrom, Iran; [Banaee, Sean] Old Dominion Univ, Coll Hlth Sci, Norfolk, VA USA; [Farhadi, Payam] Zand Inst Higher Educ, Shiraz, Iran	Jahangiri, M (corresponding author), Shiraz Univ Med Sci, Sch Hlth, Occupat Hlth Dept, POB 71645-111, Shiraz, Iran.	jahangiri_m@sums.ac.ir	; Jahangiri, Mehdi/F-2541-2014	rajabi, fazel/0000-0003-3239-6110; Jahangiri, Mehdi/0000-0002-4703-2523				61	4	4	4	9	WILEY	HOBOKEN	111 RIVER ST, HOBOKEN 07030-5774, NJ USA	0966-0429	1365-2834		J NURS MANAGE	J. Nurs. Manag.	MAY	2020	28	4
J	Abdel-Basset, M; Manogaran, G; Gamal, A; Chang, V				Abdel-Basset, Mohamed; Manogaran, Gunasekaran; Gamal, Abduallah; Chang, Victor			A Novel Intelligent Medical Decision Support Model Based on Soft Computing and IoT	IEEE INTERNET OF THINGS JOURNAL			English	Article						Edge computing; Cloud computing; Diabetes; Internet of Things; Computational modeling; Decision making; Cloud computing; fog computing; Industry 5; 0; Internet of Things (IoT); neutrosophic multicriteria decision making; type-2 diabetes	COMPLICATIONS	Internet of Things (IoT) has gain the importance with the growing applications in the fields of ubiquitous and context-aware computing. In IoT, anything can be a portion of it, whether it is unintelligent objects or sensor nodes; thus extremely different kinds of services can be developed. In this regard, data storage, resource management, service creation and discovery, and resource and power ma…	[Abdel-Basset, Mohamed; Gamal, Abduallah] Zagazig Univ, Fac Comp & Informat, Zagazig 44519, Egypt; [Manogaran, Gunasekaran] Univ Calif Davis, Davis, CA 95616 USA; [Chang, Victor] Xian Jiaotong Liverpool Univ, Int Business Sch Suzhou, Suzhou 215123, Peoples R China; [Chang, Victor] Xian Jiaotong Liverpool Univ, Res Inst Big Data Analyt, Suzhou 215123, Peoples R China; [Chang, Victor] Teesside Univ…	Abdel-Basset, M (corresponding author), Zagazig Univ, Fac Comp & Informat, Zagazig 44519, Egypt.	mohamed.abdlebasset@fci.zu.edu.eg; gmanogaran@ucdavis.edu; abduallahgamal@gmail.com; victorchang.research@gmail.com	Chang, Victor/AAC-7582-2019; Gamal, Abduallah/ABI-5916-2020	Chang, Victor/0000-0002-8012-5852; Gamal, Abduallah/0000-0002-3819-0714				29	19	19	1	13	IEEE-INST ELECTRICAL ELECTRONICS ENGINEERS INC	PISCATAWAY	445 HOES LANE, PISCATAWAY, NJ 08855-4141 USA	2327-4662			IEEE INTERNET THINGS	IEEE Internet Things J.	MAY	2020	7	5
J	Enaizan, O; Zaidan, AA; Alwi, NHM; Zaidan, BB; Alsalem, MA; Albahri, OS; Albahri, AS				Enaizan, Odai; Zaidan, A. A.; Alwi, N. H. M.; Zaidan, B. B.; Alsalem, M. A.; Albahri, O. S.; Albahri, A. S.			Electronic medical record systems: decision support examination framework for individual, security and privacy concerns using multi-perspective analysis	HEALTH AND TECHNOLOGY			English	Article						E-healthcare; Users behaviour; Security and privacy; Electronic medical records; Multi-criteria decision-making and structural equation modelling	HEALTH INFORMATION-TECHNOLOGY; BODY SENSOR INFORMATION; OPEN CHALLENGES; UNIFIED THEORY; MULTICRITERIA ANALYSIS; PHYSICIANS ACCEPTANCE; MONITORING SYSTEMS; TRACKING CHANNELS; COHERENT TAXONOMY; SELECTION PROBLEM	Electronic medical record (EMR) is currently a popular topic in e-health. EMR includes the health-related information of patients and forms the main factor of e-health applications. Moreover, EMR contains the legal records that are created in the medical centre and ambulatory environments. These records serve as the data source for electronic health record. Although hospitals utilise the EMR syst…	[Enaizan, Odai] Meddle East Univ MEU, Fac Business, Amman, Jordan; [Zaidan, A. A.; Zaidan, B. B.; Alsalem, M. A.; Albahri, O. S.; Albahri, A. S.] Univ Pendidikan Sultan Idris, Dept Comp, Tanjong Malim, Perak, Malaysia; [Alwi, N. H. M.] Univ Sains Islam Malaysia, Fac Sci & Technol, Nilai, Negeri Sembilan, Malaysia	Zaidan, AA (corresponding author), Univ Pendidikan Sultan Idris, Dept Comp, Tanjong Malim, Perak, Malaysia.	oenizane@meu.edu.jo; aws.alaa@gmail.com; najwi@usim.edu.my; bilalbahaa@fskik.upsi.edu.my; mohammed.asum@gmail.com; Osamahsh89@gmail.com; ahmed.bahri1978@gmail.com	zaidan, aws alaa/F-7289-2010; Albahri, Osamah Shihab/D-5150-2018; zaidan, bilal/AAJ-7841-2021; Albahri, A.S./E-7428-2018; Alsalem, M.A/AAA-2893-2020	zaidan, aws alaa/0000-0001-6090-0391; Albahri, Osamah Shihab/0000-0002-7844-3990; Albahri, A.S./0000-0003-3335-457X; Alsalem, M.A/0000-0001-7286-0892; enaizan, odai/0000-0002-4320-0331				216	16	16	0	6	SPRINGER HEIDELBERG	HEIDELBERG	TIERGARTENSTRASSE 17, D-69121 HEIDELBERG, GERMANY	2190-7188	2190-7196		HEALTH TECHNOL-GER	Health Technol.	MAY	2020	10	3
J	Sharma, M; Sehrawat, R				Sharma, Mahak; Sehrawat, Rajat			A hybrid multi-criteria decision-making method for cloud adoption: Evidence from the healthcare sector	TECHNOLOGY IN SOCIETY			English	Article						Cloud computing adoption; Healthcare; ISM; AHP; TOPSIS; India	HOSPITAL INFORMATION-SYSTEM; COMPUTING ADOPTION; DELPHI TECHNIQUE; MODEL; PERSPECTIVE; MANAGEMENT; SELECTION; RANKING; IMPACT; AHP	The purpose of this paper is to investigate the main determinants (criteria as well as sub-criteria) influencing the adoption decision of cloud computing (CC) in the healthcare sector. In the present study, qualitative interviews and the Delphi method are used to find the relevance of identified determinants (criteria and sub-criteria) from literature. Further, an integrated hybrid approach of in…	[Sharma, Mahak] NITIE, Natl Inst Ind Engn, Mumbai 400087, Maharashtra, India; [Sehrawat, Rajat] Booking Com, 133,1e Kerkerstr, Amsterdam 1104 VA, Netherlands	Sharma, M (corresponding author), NITIE, Natl Inst Ind Engn, Mumbai 400087, Maharashtra, India.	mahakfn2014@nitie.ac.in; rajatsehrawat91@gmail.com		Sharma, Mahak/0000-0001-9457-9292				75	4	4	2	5	ELSEVIER SCI LTD	OXFORD	THE BOULEVARD, LANGFORD LANE, KIDLINGTON, OXFORD OX5 1GB, OXON, ENGLAND	0160-791X	1879-3274		TECHNOL SOC	Technol. Soc.	MAY	2020	61
J	Parsia, Y; Sorooshian, S				Parsia, Yasaman; Sorooshian, Shahryar			Minimization of nosocomial infections risks by a decision algorithm for upgrading of healthcare facilities	JOURNAL OF INFECTION AND PUBLIC HEALTH			English	Article						Nosocomial infection; Healthcare facility; Risky department(s); Upgrading; Decision making	SYSTEM	Background: Nosocomial infection (NI) increased the rate of mortality, morbidity and financial load for patients and Healthcare Facilities (HFs). Regarding to many advances in controlling NIs, it is still a worldwide problem. Layout of HF (department configuration) has a vital role in controlling NIs, because the pathogen microorganisms can transmit among departments. Some departments can transmi…	[Sorooshian, Shahryar] Univ Gothenburg, Dept Business Adm, Gothenburg, Sweden	Sorooshian, S (corresponding author), Univ Gothenburg, Dept Business Adm, Gothenburg, Sweden.	Sorooshian@gmail.com	sorooshian, shahryar/J-4660-2016	Parsia, Yasaman/0000-0001-8957-3507				52	0	0	2	3	ELSEVIER SCIENCE LONDON	LONDON	84 THEOBALDS RD, LONDON WC1X 8RR, ENGLAND	1876-0341	1876-035X		J INFECT PUBLIC HEAL	J. Infect. Public Health	MAY	2020	13	5
J	Kolasa, K; Goettsch, W; Petrova, G; Berler, A				Kolasa, Katarzyna; Goettsch, Wim; Petrova, Guenka; Berler, Alexander			'Without data, you're just another person with an opinion'	EXPERT REVIEW OF PHARMACOECONOMICS & OUTCOMES RESEARCH			English	Article						Big data; predictive modeling; descriptive analytics; prescriptive analytics; predictive analytics	HEALTH TECHNOLOGY-ASSESSMENT; BIG DATA; MCDA	Introduction: Given the recent impressive digital transformation worldwide, the importance of data has reached a new dimension. It is, therefore, provocative to ask whether data can save healthcare systems from bankruptcy. Areas covered: We reviewed published examples in the search for the evidence on how the growing amount of data could change the way we used to assess the value of healthcare te…	[Kolasa, Katarzyna] Akad Leona Kozminskiego Hlth Econ & Healthcare Ma, Dept Hlth Econ & Healthcare Management, Warsaw, Poland; [Goettsch, Wim] Univ Utrecht, WHO Collaborating Ctr Pharmaceut Policy, Div Pharmacoepidemiol & Clin Pharmacol, Utrecht, Netherlands; [Petrova, Guenka] Med Univ Sofia, Fac Pharm, Dept Social Pharm & Pharmacoecon, Sofia, Bulgaria; [Berler, Alexander] Gnomon, Dept Hlth Econ …	Kolasa, K (corresponding author), Akad Leona Kozminskiego, Ul Jagiellonska 57-59, PL-03301 Warsaw, Poland.	kkolasa@kozminski.edu.pl						49	2	2	0	4	TAYLOR & FRANCIS LTD	ABINGDON	2-4 PARK SQUARE, MILTON PARK, ABINGDON OR14 4RN, OXON, ENGLAND	1473-7167	1744-8379		EXPERT REV PHARM OUT	Expert Rev. Pharmacoecon. Outcomes Res.	MAR 3	2020	20	2
J	Lvovschi, VE; Maignan, M; Tazarourte, K; Diallo, ML; Hadjadj-Baillot, C; Pons-Kerjean, N; Lapostolle, F; Dussart, C				Lvovschi, Virginie Eve; Maignan, Maxime; Tazarourte, Karim; Diallo, Mohamed Lamine; Hadjadj-Baillot, Caroline; Pons-Kerjean, Nathalie; Lapostolle, Frederic; Dussart, Claude			Multiple criteria decision analysis approach to consider therapeutic innovations in the emergency department: The methoxyflurane organizational impact in acute trauma pain	PLOS ONE			English	Article							HOSPITAL MANAGERS NEED; DOUBLE-BLIND; CARE; INFORMATION; PREVALENCE	Background Acute trauma pain is poorly managed in the emergency department (ED). The reasons are partly organizational: ED crowding and rare trauma care pathways contribute to oligoanalgesia. Anticipating the organizational impact of an innovative care procedure might facilitate the decision-making process and help to optimize pain management. Methods We used a multiple criteria decision analysis…	[Lvovschi, Virginie Eve] Normandie Univ, Rouen Univ Hosp, Emergency Dept, INSERM U1073,UNIROUEN, Rouen, France; [Maignan, Maxime] Univ Grenoble Alpes, Grenoble Alps Univ, Grenoble Univ Hosp, Emergency Dept,INSERM U1042,CHU Grenoble Alpes,HP, Grenoble, France; [Tazarourte, Karim] Hop Edouard Herriot, Lyon Publ Hosp, Emergency Dept, Lyon, France; [Tazarourte, Karim] Claude Bernard Univ, Hlth Serv &…	Dussart, C (corresponding author), Lyon Publ Hosp, Cent Pharm, Lyon, France.; Dussart, C (corresponding author), Univ Claude Bernard, Syst Hlth Pathway Lab, EA, Lyon, France.	claude.dussart@univ-lyon1.fr		LVOVSCHI, VIRGINIE/0000-0003-2903-1911	Mundipharma SAS (Paris, France)	This work was funded by Mundipharma SAS (Paris, France; www.mundipharma.fr).The funder had no role in study design, data collection and analysis, decision to publish, or preparation of the manuscript.		31	0	0	1	1	PUBLIC LIBRARY SCIENCE	SAN FRANCISCO	1160 BATTERY STREET, STE 100, SAN FRANCISCO, CA 94111 USA	1932-6203			PLOS ONE	PLoS One	APR 15	2020	15	4
J	Martins, SM; Ferreira, FAF; Ferreira, JJM; Marques, CSE				Martins, Sara M.; Ferreira, Fernando A. F.; Ferreira, Joao J. M.; Marques, Carla S. E.			An artificial-intelligence-based method for assessing service quality: insights from the prosthodontics sector	JOURNAL OF SERVICE MANAGEMENT			English	Article						Artificial intelligence; Cognitive mapping; Healthcare service quality; MACBETH approach; Problem structuring methods; Prosthodontics sector; SODA methodology	RESIDENTIAL REAL-ESTATE; METHODOLOGICAL PROPOSAL; COMPARISON STANDARD; HEALTH; CARE; FRAMEWORK; EXPECTATIONS; PERCEPTIONS; LOGIC; MCDA	Purpose The prosthodontics sector is facing major challenges because of scientific and technological advances that imply a clearer definition of lines of action and decision making processes. Measuring quality of service in this sector is a complex decision problem since the perceptions of three main players need to be considered: patients, dentists and dental technicians. This study sought to de…	[Martins, Sara M.] Univ Inst Lisbon, ISCTE Business Sch, Lisbon, Portugal; [Ferreira, Fernando A. F.] Univ Inst Lisbon, ISCTE Business Sch, BRU IUL, Lisbon, Portugal; [Ferreira, Fernando A. F.] Univ Memphis, Fogelman Coll Business & Econ, Memphis, TN 38152 USA; [Ferreira, Joao J. M.] Univ Beira Interior, NECE Res Unit, Covilha, Portugal; [Marques, Carla S. E.] Univ Tras Os Montes & Alto Douro, CE…	Ferreira, JJM (corresponding author), Univ Beira Interior, NECE Res Unit, Covilha, Portugal.	jjmf@ubi.pt	Ferreira, Joao J./K-7669-2012	Ferreira, Joao J./0000-0002-5928-2474; Martins, Sara/0000-0002-6042-605X				78	3	3	1	21	EMERALD GROUP PUBLISHING LTD	BINGLEY	HOWARD HOUSE, WAGON LANE, BINGLEY BD16 1WA, W YORKSHIRE, ENGLAND	1757-5818	1757-5826		J SERV MANAGE	J. Serv. Manage.	MAR 9	2020	31	2			SI
J	Gonzalez, NZ; Revilla, BA; Martinez, PA; Bravo, JRC; Esteve, IC; Rojas, AG; Martinon-Torres, F; Marguello, ER; Cuadrado, AR; Gomez, ST; Carmena, JV; Hidalgo-Vega, A				Zozaya Gonzalez, N.; Alcala Revilla, B.; Arrazola Martinez, P.; Chavarri Bravo, J. R.; Cuesta Esteve, I; Garcia Rojas, A.; Martinon-Torres, F.; Redondo Marguello, E.; Cuadrado, A. Rivero; Tamames Gomez, S.; Villaseca Carmena, J.; Hidalgo-Vega, A.			Pathway towards an ideal and sustainable framework agreement for the public procurement of vaccines in Spain: a multi-criteria decision analysis	HUMAN VACCINES & IMMUNOTHERAPEUTICS			English	Article						vaccines; award criteria; public procurement; Spain; multi-criteria decision analysis; framework agreement		Objective: To advance the development of an ideal and sustainable framework agreement for the public procurement of vaccines in Spain, and to agree on the desirable award criteria and their relative weight. Methods: A multidisciplinary committee of seven health-care professionals and managers developed a partial multi-criteria decision analysis to determine the award criteria that should be consi…	[Zozaya Gonzalez, N.; Alcala Revilla, B.; Villaseca Carmena, J.] Weber, Hlth Econ Dept, Weber C Moreto 17, Madrid 28014, Spain; [Zozaya Gonzalez, N.] Univ Las Palmas Gran de Canaria, Quantitat Methods Econ & Management, Las Palmas Gran Canaria, Spain; [Arrazola Martinez, P.] Hosp Univ 12 Octubre, Serv Med Prevent, Madrid, Spain; [Chavarri Bravo, J. R.] Acobur Asesores, Madrid, Spain; [Cuesta Este…	Gonzalez, NZ (corresponding author), Weber, Hlth Econ Dept, Weber C Moreto 17, Madrid 28014, Spain.	neboa.zozaya@weber.org.es	Martinon-Torres, Federico/E-4982-2016; Hidalgo, Alvaro/B-6768-2009	Martinon-Torres, Federico/0000-0002-9023-581X; Hidalgo, Alvaro/0000-0003-1031-2051; Tamames, Sonia/0000-0001-5548-2594; Alcala Revilla, Bleric/0000-0001-8086-1692; Villaseca Carmena, Javier/0000-0003-4292-7683; Zozaya, Neboa/0000-0003-4618-6894	Sanofi Espana	This work was supported by the Sanofi Espana.		33	0	0	1	3	TAYLOR & FRANCIS INC	PHILADELPHIA	530 WALNUT STREET, STE 850, PHILADELPHIA, PA 19106 USA	2164-5515	2164-554X		HUM VACC IMMUNOTHER	Human Vaccines Immunother.	NOV 1	2020	16	11
J	Kumar, R; Pandey, AK; Baz, A; Alhakami, H; Alhakami, W; Agrawal, A; Khan, RA				Kumar, Rajeev; Pandey, Abhishek Kumar; Baz, Abdullah; Alhakami, Hosam; Alhakami, Wajdi; Agrawal, Alka; Khan, Raees Ahmad			Fuzzy-Based Symmetrical Multi-Criteria Decision-Making Procedure for Evaluating the Impact of Harmful Factors of Healthcare Information Security	SYMMETRY-BASEL			English	Article						healthcare security; information security; fuzzy logic; AHP-TOPSIS; data breaches	ESTIMATING USABLE-SECURITY; MULTIPLE CRITERIA; TOPSIS; AHP	Growing concern about healthcare information security in the wake of alarmingly rising cyber-attacks is being given symmetrical priority by current researchers and cyber security experts. Intruders are penetrating symmetrical mechanisms of healthcare information security continuously. In the same league, the paper presents an overview on the current situation of healthcare information and present…	[Kumar, Rajeev; Pandey, Abhishek Kumar; Agrawal, Alka; Khan, Raees Ahmad] Babasaheb Bhimrao Ambedkar Univ, Dept Informat Technol, Lucknow 226025, Uttar Pradesh, India; [Baz, Abdullah] Umm Al Qura Univ, Coll Comp & Informat Syst, Dept Comp Engn, Mecca 21421, Saudi Arabia; [Alhakami, Hosam] Umm Al Qura Univ, Coll Comp & Informat Syst, Dept Comp Sci, Mecca 21421, Saudi Arabia; [Alhakami, Wajdi] Taif…	Agrawal, A (corresponding author), Babasaheb Bhimrao Ambedkar Univ, Dept Informat Technol, Lucknow 226025, Uttar Pradesh, India.; Baz, A (corresponding author), Umm Al Qura Univ, Coll Comp & Informat Syst, Dept Comp Engn, Mecca 21421, Saudi Arabia.	rs0414@gmail.com; abhishekkumarpanday5@gmail.com; aobaz01@uqu.edu.sa; hhhakam@uqu.edu.sa; whakami@tu.edu.sa; alka_csjmu@yahoo.co.in; khanraees@yahoo.com	Pandey, Abhishek Kumar/AAN-2756-2020; Agrawal, Alka/AAX-6488-2020; Khan, Raees/AAX-6469-2020; Kumar, Rajeev/AAD-7346-2020	Pandey, Abhishek Kumar/0000-0003-4021-9819; Agrawal, Alka/0000-0001-5503-7917; Khan, Raees/0000-0002-9454-1312; Kumar, Rajeev/0000-0002-1813-1362; Baz, Abdullah/0000-0002-8669-6883; Alhakami, Hosam/0000-0002-4908-5573; Alhakami, Wajdi/0000-0003-1230-9470	Deanship of Scientific Research at Umm Al-Qura University [18-COM-1-01-0001]	The authors would like to thank the Deanship of Scientific Research at Umm Al-Qura University for supporting this work by Grant Code: 18-COM-1-01-0001.		49	5	5	2	3	MDPI	BASEL	ST ALBAN-ANLAGE 66, CH-4052 BASEL, SWITZERLAND		2073-8994		SYMMETRY-BASEL	Symmetry-Basel	APR	2020	12	4
J	Abdel-Basset, M; Gamal, A; Manogaran, G; Son, L; Long, HV				Abdel-Basset, Mohamed; Gamal, Abduallah; Manogaran, Gunasekaran; Son, Le Hoang; Long, Hoang Viet			A novel group decision making model based on neutrosophic sets for heart disease diagnosis	MULTIMEDIA TOOLS AND APPLICATIONS			English	Article						Heart failure; Internet of things (IoT); Neutrosophic multi criteria decision making; Biomedical data analysis	OF-THE-ART; HEALTH-CARE; SUPPORT-SYSTEM; BIG DATA; CLOUD; IOT; INTERNET; THINGS; ARCHITECTURE; PREDICTION	In a developed society, people have more concerned about their health. Thus, improvement of medical field application has been one of the greatest active study areas. Medical statistics show that heart disease is the main reason for morbidity and death in the world. The physician's job is difficult because of having too many factors to analyze in the diagnosis of heart disease. Besides, data and …	[Abdel-Basset, Mohamed; Gamal, Abduallah] Zagazig Univ, Fac Comp & Informat, Dept Operat Res, Sharqiyah, Egypt; [Manogaran, Gunasekaran] Univ Calif Davis, Davis, CA 95616 USA; [Son, Le Hoang] Vietnam Natl Univ, VNU Informat Technol Inst, Hanoi, Vietnam; [Long, Hoang Viet] Ton Duc Thang Univ, Inst Computat Sci, Div Computat Math & Engn, Ho Chi Minh City, Vietnam; [Long, Hoang Viet] Ton Duc Thang U…	Abdel-Basset, M (corresponding author), Zagazig Univ, Fac Comp & Informat, Dept Operat Res, Sharqiyah, Egypt.	analyst_mohamed@zu.edu.eg; abduallahgamal@gmail.com; gmanogaran@ucdavis.edu; sonlh@vnu.edu.vn; hoangvietlong@tdtu.edu.vn	Abdel-Basset, Mohamed/AAH-2833-2019; Gamal, Abduallah/ABI-5916-2020; Long, Hoang Viet/G-4911-2019	Abdel-Basset, Mohamed/0000-0003-1102-1387; Gamal, Abduallah/0000-0002-3819-0714; Long, Hoang Viet/0000-0001-9883-9506				49	22	22	1	9	SPRINGER	DORDRECHT	VAN GODEWIJCKSTRAAT 30, 3311 GZ DORDRECHT, NETHERLANDS	1380-7501	1573-7721		MULTIMED TOOLS APPL	Multimed. Tools Appl.	APR	2020	79	15-16
J	Fei, LG; Lu, JD; Feng, YQ				Fei, Liguo; Lu, Jiandong; Feng, Yuqiang			An extended best-worst multi-criteria decision-making method by belief functions and its applications in hospital service evaluation	COMPUTERS & INDUSTRIAL ENGINEERING			English	Article						Multi-criteria decision making; Belief functions; Evidential best-worst method; Hospital service evaluation; Consistency ratio	DEMPSTER-SHAFER THEORY; HESITANT FUZZY; DIVERGENCE MEASURE; QUALITY; MODEL; MANAGEMENT; SELECTION; DISTANCE; PREDICT; TOPSIS	In the healthcare industry, hospital service quality assessment is an important work, which can not only promote medical service providers to improve the status quo of the industry, but also ensure patients to enjoy better service. Since hospital service evaluation involves a great many qualitative and quantitative factors, it is a complex multi-criteria decision-making (MCDM) issue. In the real-…	[Fei, Liguo; Lu, Jiandong; Feng, Yuqiang] Harbin Inst Technol, Sch Management, Harbin 150001, Peoples R China	Fei, LG (corresponding author), Harbin Inst Technol, Sch Management, Harbin 150001, Peoples R China.	feiliguohit@163.com		Fei, Liguo/0000-0001-5417-6130				61	23	23	8	30	PERGAMON-ELSEVIER SCIENCE LTD	OXFORD	THE BOULEVARD, LANGFORD LANE, KIDLINGTON, OXFORD OX5 1GB, ENGLAND	0360-8352	1879-0550		COMPUT IND ENG	Comput. Ind. Eng.	APR	2020	142
J	Begin, P; Chan, ES; Kim, H; Wagner, M; Cellier, MS; Favron-Godbout, C; Abrams, EM; Ben-Shoshan, M; Cameron, SB; Carr, S; Fischer, D; Haynes, A; Kapur, S; Primeau, MN; Upton, J; Vander Leek, TK; Goetghebeur, MM				Begin, P.; Chan, E. S.; Kim, H.; Wagner, M.; Cellier, M. S.; Favron-Godbout, C.; Abrams, E. M.; Ben-Shoshan, M.; Cameron, S. B.; Carr, S.; Fischer, D.; Haynes, A.; Kapur, S.; Primeau, M. N.; Upton, J.; Vander Leek, T. K.; Goetghebeur, M. M.			CSACI guidelines for the ethical, evidence-based and patient-oriented clinical practice of oral immunotherapy in IgE-mediated food allergy	ALLERGY ASTHMA AND CLINICAL IMMUNOLOGY			English	Review						Food allergy; Oral immunotherapy; Clinical practice guidelines; Avoidance; Patient-centered; Evidence; Ethics; Quality of life; Indication; Contraindication; Multi-criteria decision analysis	COWS MILK ALLERGY; QUALITY-OF-LIFE; PEANUT ALLERGY; TOLERANCE INDUCTION; DOUBLE-BLIND; SUSTAINED UNRESPONSIVENESS; EOSINOPHILIC ESOPHAGITIS; EGG ALLERGY; INDUCED ANAPHYLAXIS; PEDIATRIC-PATIENTS	Background Oral immunotherapy (OIT) is an emerging approach to the treatment of patients with IgE-mediated food allergy and is in the process of transitioning to clinical practice. Objective To develop patient-oriented clinical practice guidelines on oral immunotherapy based on evidence and ethical imperatives for the provision of safe and efficient food allergy management. Materials and methods …	[Begin, P.] St Justine Univ Hosp Ctr, Dept Pediat, Div Clin Immunol Rheumatol & Allergy, Montreal, PQ, Canada; [Begin, P.] Ctr Hosp Univ Montreal, Div Allergy & Clin Immunol, Dept Med, Montreal, PQ, Canada; [Begin, P.; Cellier, M. S.] St Justine Univ Hosp Ctr, Res Ctr, Montreal, PQ, Canada; [Chan, E. S.; Cameron, S. B.] Univ British Columbia, BC Childrens Hosp, Dept Pediat, Div Allergy & Immunol,…	Begin, P (corresponding author), St Justine Univ Hosp Ctr, Dept Pediat, Div Clin Immunol Rheumatol & Allergy, Montreal, PQ, Canada.; Begin, P (corresponding author), Ctr Hosp Univ Montreal, Div Allergy & Clin Immunol, Dept Med, Montreal, PQ, Canada.; Begin, P (corresponding author), St Justine Univ Hosp Ctr, Res Ctr, Montreal, PQ, Canada.	philippe.begin@umontreal.ca	Upton, Julia/T-7425-2019		CSACI	CSACI.		168	16	16	1	3	BMC	LONDON	CAMPUS, 4 CRINAN ST, LONDON N1 9XW, ENGLAND	1710-1492			ALLERGY ASTHMA CL IM	Allerg Asthma Clin. Immunol.	MAR 18	2020	16	1
J	Camps, C; Badia, X; Garcia-Campelo, R; Garcia-Foncillas, J; Lopez, R; Massuti, B; Provencio, M; Salazar, R; Virizuela, J; Guillem, V				Camps, Carlos; Badia, Xavier; Garcia-Campelo, Rosario; Garcia-Foncillas, Jesus; Lopez, Rafael; Massuti, Bartomeu; Provencio, Mariano; Salazar, RamOn; Virizuela, Juan; Guillem, Vicente			Development of a Multicriteria Decision Analysis Framework for Evaluating and Positioning Oncologic Treatments in Clinical Practice	JCO ONCOLOGY PRACTICE			English	Article							ASCO VALUE FRAMEWORK; HEALTH-CARE; AMERICAN SOCIETY; EUROPEAN-SOCIETY; SUPPORTIVE CARE; DRUG-EVALUATION; ESMO-MAGNITUDE; ANALYSIS MCDA; BENEFIT; CANCER	PURPOSE Several frameworks have been developed to define and quantify the value of oncologic therapies and to support decision making; however, they define treatment value mainly in terms of clinical benefit. As part of its mission to improve oncologic care, the ECO Foundation (Excellence and Quality in Oncology) directed this pilot study aimed at developing a reflective multicriteria decision an…	[Camps, Carlos; Badia, Xavier; Garcia-Campelo, Rosario; Garcia-Foncillas, Jesus; Lopez, Rafael; Massuti, Bartomeu; Provencio, Mariano; Salazar, RamOn; Virizuela, Juan; Guillem, Vicente] Fdn ECO Excelencia & Calidad Oncol, Madrid, Spain; [Camps, Carlos] Hosp Gen Valencia, Serv Oncol Med, Valencia, Spain; [Camps, Carlos] Univ Valencia, Valencia, Spain; [Camps, Carlos; Lopez, Rafael] Ctr Invest Biom…	Camps, C (corresponding author), Univ Valencia, Hosp Gen Valencia, Fdn ECO, Serv Oncol Med, Ave Tres Cruces 2, Valencia 46014, Spain.	camps_car@gva.es	Provencio, Mariano/ABE-8586-2020	Provencio, Mariano/0000-0001-9053-9197; Provencio Pulla, Mariano/0000-0001-6315-7919; J, Garcia-Foncillas/0000-0002-7591-8006; Lopez Lopez, Rafael/0000-0003-1315-655X	Eli LillyEli Lilly	Supported in part by an educational grant from Eli Lilly.		47	0	0	1	2	AMER SOC CLINICAL ONCOLOGY	ALEXANDRIA	2318 MILL ROAD, STE 800, ALEXANDRIA, VA 22314 USA	2688-1527	2688-1535		JCO ONCOL PRACT	JCO Oncol. Pract.	MAR 1	2020	16	3
J	Li, H; Li, JL; Zhang, ZB; Cao, XL; Zhu, JR; Chen, WJ				Li, Hao; Li, Jinlin; Zhang, Zengbo; Cao, Xueli; Zhu, Jingrong; Chen, Wenjia			Establishing an interval-valued fuzzy decision-making method for sustainable selection of healthcare waste treatment technologies in the emerging economies	JOURNAL OF MATERIAL CYCLES AND WASTE MANAGEMENT			English	Article						Healthcare waste treatment technology; Multi-criteria decision-making; Interval-valued fuzzy DEMATEL; Interval-valued fuzzy TOPSIS; Sustainability	MUNICIPAL SOLID-WASTE; LIFE-CYCLE ASSESSMENT; MEDICAL WASTE; MANAGEMENT-PRACTICES; TREATMENT OPTIONS; PERFORMANCE; HOSPITALS; FRAMEWORK; HANGZHOU; PAKISTAN	Healthcare services provided by hospitals and clinics inevitably produce waste that may hazardous to the environment and society. However, there is a lack of an effective and comprehensive evaluation framework that takes uncertainty and fuzziness into account to assess healthcare waste treatment technologies in the emerging economies. The objective of this paper is to present a new integrated mul…	[Li, Hao; Li, Jinlin; Zhang, Zengbo; Cao, Xueli; Zhu, Jingrong; Chen, Wenjia] Beijing Inst Technology, Sch Management, Economics, Beijing, Peoples R China	Li, JL (corresponding author), Beijing Inst Technology, Sch Management, Economics, Beijing, Peoples R China.	lijinlin_bit@126.com		Li, Hao/0000-0001-9149-9457; Zhu, Jingrong/0000-0002-4508-2340				55	7	7	1	20	SPRINGER	NEW YORK	ONE NEW YORK PLAZA, SUITE 4600, NEW YORK, NY, UNITED STATES	1438-4957	1611-8227		J MATER CYCLES WASTE	J. Mater. Cycles Waste Manag.	MAR	2020	22	2			SI
J	Mohammed, KI; Zaidan, AA; Zaidan, BB; Albahri, OS; Albahri, AS; Alsalem, MA; Mohsin, AH				Mohammed, K., I; Zaidan, A. A.; Zaidan, B. B.; Albahri, O. S.; Albahri, A. S.; Alsalem, M. A.; Mohsin, A. H.			Novel technique for reorganisation of opinion order to interval levels for solving several instances representing prioritisation in patients with multiple chronic diseases	COMPUTER METHODS AND PROGRAMS IN BIOMEDICINE			English	Article						Prioritisation; Triage; Chronic disease; Multicriteria decision making; TROOIL	HEALTH-CARE; MULTICRITERIA ANALYSIS; SELECTION PROBLEM; DECISION-MAKING; BENCHMARKING; METHODOLOGY; FRAMEWORK; SYSTEM; IMPLEMENTATION; INSIGHTS	Context: Telemedicine has been increasingly used in healthcare to provide services to patients remotely. However, prioritising patients with multiple chronic diseases (MCDs) in telemedicine environment is challenging because it includes decision-making (DM) with regard to the emergency degree of each chronic disease for every patient. Objective: This paper proposes a novel technique for reorganis…	[Mohammed, K., I; Zaidan, A. A.; Zaidan, B. B.; Albahri, O. S.; Albahri, A. S.; Alsalem, M. A.; Mohsin, A. H.] Univ Pendidikan Sultan Idris, Fac Arts Comp & Creat Ind, Dept Comp, Tanjung Malim, Malaysia	Zaidan, BB (corresponding author), Univ Pendidikan Sultan Idris, Fac Arts Comp & Creat Ind, Dept Comp, Tanjung Malim, Malaysia.	bilalbahaa@fskik.upsi.edu.my	Albahri, A.S./E-7428-2018; Albahri, Osamah Shihab/D-5150-2018; zaidan, bilal/AAJ-7841-2021; Mohsin, Ali/A-1386-2019; Mohammed, Khalid Ibrahim Mohammed K. I./AAC-8428-2020; zaidan, aws alaa/F-7289-2010; Alsalem, M.A/AAA-2893-2020	Albahri, A.S./0000-0003-3335-457X; Albahri, Osamah Shihab/0000-0002-7844-3990; Mohsin, Ali/0000-0001-7673-472X; zaidan, aws alaa/0000-0001-6090-0391; Alsalem, M.A/0000-0001-7286-0892; IBRAHIM, KHALID/0000-0001-7214-5258	Universiti Pendidikan Sultan Idris, Malaysia [2019-0125-109-01]	The authors would like to thank the Universiti Pendidikan Sultan Idris, Malaysia for funding this research under UPSI Rising Star Grant 2019, grant No: 2019-0125-109-01.		110	19	19	0	5	ELSEVIER IRELAND LTD	CLARE	ELSEVIER HOUSE, BROOKVALE PLAZA, EAST PARK SHANNON, CO, CLARE, 00000, IRELAND	0169-2607	1872-7565		COMPUT METH PROG BIO	Comput. Meth. Programs Biomed.	MAR	2020	185
J	Moreno-Calderon, A; Tong, TS; Thokala, P				Moreno-Calderon, Alexander; Tong, Thai S.; Thokala, Praveen			Multi-criteria Decision Analysis Software in Healthcare Priority Setting: A Systematic Review	PHARMACOECONOMICS			English	Review							CRITERIA; MCDA; PRIORITIZATION; TECHNOLOGIES; ORGANIZATION; FRAMEWORK	Objective The objectives of this systematic review were to identify studies using Multi-Criteria Decision Analysis (MCDA) software tools to support health prioritisation processes and describe the technical capabilities of the MCDA software tools identified. Methods First, a systematic literature review was conducted in the MEDLINE, EMBASE, Web of Science, EconLit and Cochrane databases in July 2…	[Moreno-Calderon, Alexander] Univ Nacl Colombia, Carrera 45 26-85, Bogota, Colombia; [Tong, Thai S.; Thokala, Praveen] Univ Sheffield, Sch Hlth & Related Res, Regent Court,30 Regent St, Sheffield, England	Moreno-Calderon, A (corresponding author), Univ Nacl Colombia, Carrera 45 26-85, Bogota, Colombia.	jaiamorenocal@unal.edu.co		Moreno, Alexander/0000-0001-5405-1274; Thokala, Praveen/0000-0003-4122-2366				48	3	3	1	6	ADIS INT LTD	NORTHCOTE	5 THE WAREHOUSE WAY, NORTHCOTE 0627, AUCKLAND, NEW ZEALAND	1170-7690	1179-2027		PHARMACOECONOMICS	Pharmacoeconomics	MAR	2020	38	3
J	Aziz, L; Aznaoui, H				Aziz, Layla; Aznaoui, Hanane			Efficient Routing Approach Using a Collaborative Strategy	JOURNAL OF SENSORS			English	Article							PROTOCOL; DECISION; TOPSIS; ALGORITHM; ART; WSN	Wireless sensor networks (WSNs) are a huge number of sensors, which are distributed in area monitoring to collect important signals. WSNs are widely used in several applications such as home automation, environment, and healthcare monitoring. However, most of these applications face various difficulties due to sensor design. Therefore, the major challenge of designing WSNs is saving the energy co…	[Aziz, Layla; Aznaoui, Hanane] Cadi Ayyad Univ, Comp Sci Dept, FSTG, Marrakech, Morocco	Aziz, L (corresponding author), Cadi Ayyad Univ, Comp Sci Dept, FSTG, Marrakech, Morocco.	layla.az1@gmail.com; h.aznaoui@gmail.com		hanane, aznaoui/0000-0002-3524-7869; aziz, layla/0000-0002-6914-3021				26	2	2	1	3	HINDAWI LTD	LONDON	ADAM HOUSE, 3RD FLR, 1 FITZROY SQ, LONDON, W1T 5HF, ENGLAND	1687-725X	1687-7268		J SENSORS	J. Sens.	FEB 25	2020	2020
J	de Andres-Nogales, F; Casado, MA; Trillo, JL; Ruiz-Moreno, JM; Martinez-Sesmeros, JM; Peralta, G; Poveda, JL; Ortiz, P; Ignacio, E; Zarranz-Ventura, J; Udaondo, P; Mur, C; Alvarez, E; Cervera, E; Martinez, M; Llorente, I; Zulueta, J; Rodriguez-Maqueda, M; Garcia-Layana, A; Martinez-Olmos, J				de Andres-Nogales, Fernando; Angel Casado, Miguel; Luis Trillo, Jose; Maria Ruiz-Moreno, Jose; Manuel Martinez-Sesmeros, Jose; Peralta, Gemma; Luis Poveda, Jose; Ortiz, Pere; Ignacio, Emilio; Zarranz-Ventura, Javier; Udaondo, Patricia; Mur, Carlos; Alvarez, Eloisa; Cervera, Enrique; Martinez, Mercedes; Llorente, Inaki; Zulueta, Jacinto; Rodriguez-Maqueda, Mariano; Garcia-Layana, Alfredo; Martinez…			A Multiple Stakeholder Multicriteria Decision Analysis in Diabetic Macular Edema Management: The MULTIDEX-EMD Study	PHARMACOECONOMICS-OPEN			English	Article							HEALTH-CARE; CHOICE EXPERIMENTS; MCDA; IMPLEMENTATION; INTERVENTIONS	Background The clinical and economic management of retinal diseases has become more complex following the introduction of new intravitreal treatments. Multicriteria decision analysis (MCDA) offers the potential to overcome the challenges associated with traditional decision-making tools. Objectives A MCDA to determine the most relevant criteria to decision-making in the management of diabetic mac…	[de Andres-Nogales, Fernando; Angel Casado, Miguel] Pharmacoecon & Outcomes Res Iberia PORIB, Madrid, Spain; [Luis Trillo, Jose] Dept Salud Clin Malvarrosa, Valencia, Spain; [Maria Ruiz-Moreno, Jose] Univ Castilla La Mancha, Albacete, Spain; [Maria Ruiz-Moreno, Jose] Vissum Corp, Murcia, Spain; [Maria Ruiz-Moreno, Jose] Hosp Univ Puerta Hierro Majadahonda, Majadahonda, Spain; [Maria Ruiz-Moreno, …	de Andres-Nogales, F (corresponding author), Pharmacoecon & Outcomes Res Iberia PORIB, Madrid, Spain.	fdeandres@porib.com	Zarranz-Ventura, Javier/AAB-5390-2021; de Andres-Nogales, Fernando/AAT-6794-2020	Zarranz-Ventura, Javier/0000-0003-2338-8143; de Andres-Nogales, Fernando/0000-0002-9124-7150; Martinez-Sesmero, Jose Manuel/0000-0003-2226-8334; Ruiz-Moreno, Jose M/0000-0001-9636-0788	Allergan, S.A.U.AbbVieAllergan	This project benefited from an unrestricted grant from Allergan, S.A.U.		32	0	0	0	2	SPRINGER INTERNATIONAL PUBLISHING AG	CHAM	GEWERBESTRASSE 11, CHAM, CH-6330, SWITZERLAND	2509-4262	2509-4254		PHARMACOECON-OPEN	Pharmacoecon.-Open	DEC	2020	4	4
J	Fasseeh, A; Karam, R; Jameleddine, M; George, M; Kristensen, FB; Al-Rabayah, AA; Alsaggabi, AH; El Rabbat, M; Alowayesh, MS; Chamova, J; Ismail, A; Abaza, S; Kalo, Z				Fasseeh, Ahmad; Karam, Rita; Jameleddine, Mouna; George, Mohsen; Kristensen, Finn Borlum; Al-Rabayah, Abeer A.; Alsaggabi, Abdulaziz H.; El Rabbat, Maha; Alowayesh, Maryam S.; Chamova, Julia; Ismail, Adham; Abaza, Sherif; Kalo, Zoltan			Implementation of Health Technology Assessment in the Middle East and North Africa: Comparison Between the Current and Preferred Status	FRONTIERS IN PHARMACOLOGY			English	Article						health technology assessment; economic evaluation; evidence-based health policy; Middle East and North Africa; HTA implementation	DECISION-MAKING; HTA; DRUGS	Introduction Implementation of health technology assessment (HTA) is still in an early stage with some heterogeneity in the Middle East and North Africa (MENA). Our objective was to assess the current and future status of HTA implementation in the MENA region by focusing on regional commonalities. Methods Preparatory discussions for the first ISPOR conference in the MENA region indicated some pot…	[Fasseeh, Ahmad] Eotvos Lorand Univ Budapest, Fac Social Sci, Doctoral Sch Sociol, Budapest, Hungary; [Fasseeh, Ahmad; Abaza, Sherif] Syreon Middle East, Alexandria, Egypt; [Karam, Rita] Lebanese Univ, Fac Sci & Med Sci, Hadath, Lebanon; [Jameleddine, Mouna] Natl Author Assessment & Accreditat Healthcare IN, Hlth Technol Assessment Dept, Tunis, Tunisia; [George, Mohsen] Universal Hlth Insurance A…	Fasseeh, A (corresponding author), Eotvos Lorand Univ Budapest, Fac Social Sci, Doctoral Sch Sociol, Budapest, Hungary.; Fasseeh, A (corresponding author), Syreon Middle East, Alexandria, Egypt.	afasseeh@hotmail.com	Kalo, Zoltan/G-7582-2011	Kalo, Zoltan/0000-0001-7762-2607	International Society of Pharmacoeconomics and Outcomes Research	The support of the International Society of Pharmacoeconomics and Outcomes Research in collecting survey responses and organizing a policy panel at the ISPOR Dubai 2018 conference is acknowledged by the authors.		25	7	7	0	0	FRONTIERS MEDIA SA	LAUSANNE	AVENUE DU TRIBUNAL FEDERAL 34, LAUSANNE, CH-1015, SWITZERLAND	1663-9812			FRONT PHARMACOL	Front. Pharmacol.	FEB 21	2020	11
J	Camilo, DGG; de Souza, RP; Frazao, TDC; Da Costa, JF				Camilo, Deyse Gillyane Gomes; de Souza, Ricardo Pires; Frazao, Talita Dias Chagas; Da Costa Junior, Joao Florencio			Multi-criteria analysis in the health area: selection of the most appropriate triage system for the emergency care units in natal	BMC MEDICAL INFORMATICS AND DECISION MAKING			English	Article						Multicriteria decision analysis; FITradeoff; Emergency care units; Triage system		Background Multiobjective decision-making processes present a high degree of complexity in their solution, and tools such as multicriteria decision analysis appear as a way to facilitate the decision-makers' solution and ensure that the decision is made cohesively and efficiently. In the public health sector, decisions are even more delicate because they work not only with the direct influence of…	[Camilo, Deyse Gillyane Gomes; de Souza, Ricardo Pires; Frazao, Talita Dias Chagas; Da Costa Junior, Joao Florencio] Univ Fed Rio Grande do Norte, Natal, RN, Brazil	Camilo, DGG (corresponding author), Univ Fed Rio Grande do Norte, Natal, RN, Brazil.	deysecamilo@gmail.com	DE SOUZA, RICARDO PIRES/AAS-8705-2020	DE SOUZA, RICARDO PIRES/0000-0002-2922-0985; DIAS CHAGAS FRAZAO, TALITA/0000-0003-2876-3168; Da Costa Junior, Joao Florencio/0000-0002-3962-1010; Camilo, Deyse/0000-0001-9921-6386				53	6	6	0	1	BMC	LONDON	CAMPUS, 4 CRINAN ST, LONDON N1 9XW, ENGLAND		1472-6947		BMC MED INFORM DECIS	BMC Med. Inform. Decis. Mak.	FEB 21	2020	20	1
J	Zafri, NM; Sameen, I; Jahangir, A; Tabassum, N; Hasan, MMU				Zafri, Niaz Mahmud; Sameen, Ishrar; Jahangir, Anurima; Tabassum, Nawshin; Hasan, Md. Musleh Uddin			A multi-criteria decision-making approach for quantification of accessibility to market facilities in rural areas: an application in Bangladesh	GEOJOURNAL			English	Article; Early Access						Accessibility; Rural; Market facilities; Multi-criteria decision-making; TOPSIS; Bangladesh	HEALTH-CARE; SPATIAL ACCESSIBILITY; ECONOMIC-GEOGRAPHY; LAND-USE; ACCESS; DISTANCE; EQUITY; DISPARITIES; IMPACT; INCOME	The available approaches for measuring accessibility are rigid and complex in nature, and mostly impractical for decision-makers as they require a large number of data, logistics support, and technical knowledge. Therefore, this study seeks to propose a flexible and practical approach for quantifying and ranking the accessibility to market facilities in rural areas. A three-stage multi-criteria d…	[Zafri, Niaz Mahmud; Sameen, Ishrar; Jahangir, Anurima; Tabassum, Nawshin; Hasan, Md. Musleh Uddin] BUET, Dept Urban & Reg Planning, Dhaka 1000, Bangladesh	Zafri, NM (corresponding author), BUET, Dept Urban & Reg Planning, Dhaka 1000, Bangladesh.	zafri@urp.buet.ac.bd	Zafri, Niaz Mahmud/AAG-2299-2020	Zafri, Niaz Mahmud/0000-0002-0120-1862; Jahangir, Anurima/0000-0002-7602-8419; Sameen, Ishrar/0000-0002-4177-8148				62	2	2	1	3	SPRINGER	DORDRECHT	VAN GODEWIJCKSTRAAT 30, 3311 GZ DORDRECHT, NETHERLANDS	0343-2521	1572-9893		GEOJOURNAL	GeoJournal
J	Shojaei, P; Bordbar, N; Ghanbarzadegan, A; Najibi, M; Bastani, P				Shojaei, Payam; Bordbar, Najmeh; Ghanbarzadegan, Arash; Najibi, Maryam; Bastani, Peivand			Ranking of Iranian provinces based on healthcare infrastructures: before and after implementation of Health Transformation Plan	COST EFFECTIVENESS AND RESOURCE ALLOCATION			English	Article						Health Transformation Plan; Iran; VIKOR method; Shannon's entropy method	INEQUITY; OUTCOMES; SECTOR	Background Health Transformation Plan (HTP) was occurred in 2014 to improve access and equity and reduce out of pocket payments in Iranian Health Care System. In this regard the aim of this study is evaluating and ranking the service provider's infrastructures among the country provinces as an indicator of equity before and after implementation of the HTP. Methods This cross sectional study is co…	[Shojaei, Payam] Shiraz Univ, Dept Management, Shiraz, Iran; [Bordbar, Najmeh; Najibi, Maryam] Shiraz Univ Med Sci, Student Res Comm, Shiraz, Iran; [Ghanbarzadegan, Arash] Univ Adelaide, Adelaide Dent Sch, Australian Res Ctr Populat Oral Hlth, Adelaide, SA, Australia; [Bastani, Peivand] Shiraz Univ Med Sci, Sch Management & Med Informat, Hlth Human Resources Res Ctr, Shiraz, Iran	Bastani, P (corresponding author), Shiraz Univ Med Sci, Sch Management & Med Informat, Hlth Human Resources Res Ctr, Shiraz, Iran.	bastanip@sums.ac.ir	Ghanbarzadegan, Arash/AAN-7708-2021; bastani, peivand/G-9181-2016	bastani, peivand/0000-0002-0412-0267	Shiraz University of Medical Sciences [1396-01-68-14336]	This research, derived from proposal No. 1396-01-68-14336, was conducted by Najmeh Bordbar as part of the Research Project at the Shiraz University of Medical Sciences. The authors wish to express their sincere gratitude to the research administration of Shiraz University of Medical Sciences for its administrative support.		33	1	1	0	1	BMC	LONDON	CAMPUS, 4 CRINAN ST, LONDON N1 9XW, ENGLAND	1478-7547			COST EFFECT RESOUR A	Cost Effect. Resour Alloc.	FEB 3	2020	18	1
J	Parsia, Y; Sorooshian, S				Parsia, Yasaman; Sorooshian, Shahryar			A Decision-Making Algorithm for Rearchitecting of Healthcare Facilities to Minimize Nosocomial Infections Risks	INTERNATIONAL JOURNAL OF ENVIRONMENTAL RESEARCH AND PUBLIC HEALTH			English	Article						nosocomial infection; healthcare facility; risky department(s); rearchitecting; multiple criteria decision making	NOMINAL GROUP TECHNIQUE; PREVENTION; HOSPITALS; DESIGN; SYSTEM; IMPACT; COSTS	Most of the healthcare facilities (HFs) have to face the nosocomial infections (NIs), which increase the rates of morbidity, mortality, and financial burden on the HFs and the patients. The control of the NIs is a global issue and requires additional effort. Because the pathogenic microbes can be transmitted among all the HF departments, the layout and design of the HFs (or the department configu…	[Sorooshian, Shahryar] Univ Gothenburg, Dept Business Adm, S-40530 Gothenburg, Sweden	Sorooshian, S (corresponding author), Univ Gothenburg, Dept Business Adm, S-40530 Gothenburg, Sweden.	parsiayasi@gmail.com; sorooshian@gmail.com	sorooshian, shahryar/J-4660-2016					85	0	0	4	8	MDPI	BASEL	ST ALBAN-ANLAGE 66, CH-4052 BASEL, SWITZERLAND		1660-4601		INT J ENV RES PUB HE	Int. J. Environ. Res. Public Health	FEB 1	2020	17	3
J	Stevic, Z; Pamucar, D; Puska, A; Chatterjee, P				Stevic, Zeljko; Pamucar, Dragan; Puska, Adis; Chatterjee, Prasenjit			Sustainable supplier selection in healthcare industries using a new MCDM method: Measurement of alternatives and ranking according to COmpromise solution (MARCOS)	COMPUTERS & INDUSTRIAL ENGINEERING			English	Article						Measurement of Alternatives and Ranking; according to COmpromise Solution (MARCOS); Sustainable supplier selection; Healthcare industry; MCDM	DECISION-MAKING METHOD; CHAIN; CRITERIA; PERFORMANCE; MANAGEMENT; MODEL; IMPLEMENTATION; PROCUREMENT	Multi-criteria decision-making (MCDM) methods are very useful tools for daily decision-making in different fields. In addition, determining an acceptable solution with respect to different factors is certainly a very demanding and difficult task. In this paper, a new Measurement of Alternatives and Ranking according to COmpromise Solution (MARCOS) method for a sustainable supplier selection in th…	[Stevic, Zeljko] Univ East Sarajevo, Fac Transport & Traff Engn, Doboj, Bosnia & Herceg; [Pamucar, Dragan] Univ Def Belgrade, Dept Logist, Belgrade, Serbia; [Puska, Adis] Inst Sci Res & Dev, Brcko Dist, Bosnia & Herceg; [Chatterjee, Prasenjit] MCKV Inst Engn, Dept Mech Engn, Howrah, India	Stevic, Z (corresponding author), Univ East Sarajevo, Fac Transport & Traff Engn, Doboj, Bosnia & Herceg.	zeljko.stevic@sf.ues.rs.ba	Pamucar, Dragan/AAG-8288-2019; Chatterjee, Prasenjit/D-4254-2011; Stevic, Zeljko/P-6467-2018; Puska, Adis/B-5126-2018	Pamucar, Dragan/0000-0001-8522-1942; Chatterjee, Prasenjit/0000-0002-7994-4252; Stevic, Zeljko/0000-0003-4452-5768; Puska, Adis/0000-0003-3274-0188				70	72	72	18	47	PERGAMON-ELSEVIER SCIENCE LTD	OXFORD	THE BOULEVARD, LANGFORD LANE, KIDLINGTON, OXFORD OX5 1GB, ENGLAND	0360-8352	1879-0550		COMPUT IND ENG	Comput. Ind. Eng.	FEB	2020	140
J	El Mokrini, A; Aouam, T				El Mokrini, Asmae; Aouam, Tarik			A fuzzy multi-criteria decision analysis approach for risk evaluation in healthcare logistics outsourcing: Case of Morocco	HEALTH SERVICES MANAGEMENT RESEARCH			English	Article						fuzzy multi-criteria decision analysis; healthcare logistics; outsourcing; public-private partnerships; risk evaluation	SELECTION	Public-private partnerships in emerging countries are gradually considered a tool for growth development. One particular public-private partnership is that of outsourcing logistics in the healthcare sector. These partnerships provide several benefits for both private and public sectors but are generally associated with numerous risks that must be evaluated and subsequently managed. The aim in thi…	[El Mokrini, Asmae; Aouam, Tarik] Int Univ Rabat, Coll Management, BEAR LAB, Sale 11100, Morocco; [Aouam, Tarik] Univ Ghent, Ghent, Belgium	El Mokrini, A (corresponding author), Int Univ Rabat, Coll Management, BEAR LAB, Sale 11100, Morocco.	asmae.elmokrini@uir.ac.ma	Aouam, Tarik/AAN-5900-2020					26	2	2	0	4	SAGE PUBLICATIONS LTD	LONDON	1 OLIVERS YARD, 55 CITY ROAD, LONDON EC1Y 1SP, ENGLAND	0951-4848	1758-1044		HEALTH SERV MANAG RE	Health Serv. Manag. Res.	AUG	2020	33	3
J	Czech, M; Baran-Kooiker, A; Atikeler, K; Demirtshyan, M; Gaitova, K; Holownia-Voloskova, M; Turcu-Stiolica, A; Kooiker, C; Piniazhko, O; Konstandyan, N; Zalis'ka, O; Sykut-Cegielska, J				Czech, Marcin; Baran-Kooiker, Aleksandra; Atikeler, Kagan; Demirtshyan, Maria; Gaitova, Kamilla; Holownia-Voloskova, Malwina; Turcu-Stiolica, Adina; Kooiker, Coen; Piniazhko, Oresta; Konstandyan, Natella; Zalis'ka, Olha; Sykut-Cegielska, Jolanta			A Review of Rare Disease Policies and Orphan Drug Reimbursement Systems in 12 Eurasian Countries	FRONTIERS IN PUBLIC HEALTH			English	Review						rare diseases; newborn screening; national plan; patient registries; reimbursement; policy	MULTICRITERIA DECISION-ANALYSIS; QUALITY-OF-LIFE; ANALYSIS MCDA; EUROPE; IMPLEMENTATION; FRAMEWORK; PROGRAMS; CANCERS; ACCESS; TECHNOLOGIES	Background: Despite international initiatives on collaboration within the field of rare diseases, patient access to orphan medicinal products (OMPs) and healthcare services differ greatly between countries. This study aimed to create a comprehensive and in-depth overview of rare diseases policies and reimbursement of OMPs in a selection of 12 countries in the Western Eurasian region: Armenia, Fra…	[Czech, Marcin] Inst Mother & Child Hlth, Dept Pharmacoecon, Warsaw, Poland; [Baran-Kooiker, Aleksandra] Med Univ Warsaw, Fac Pharm, Dept Pharmacoecon, Warsaw, Poland; [Atikeler, Kagan] Utrecht Inst Pharmaceut Sci, Fac Sci, Div Pharmacoepidemiol & Clin Pharmacol, Utrecht, Netherlands; [Atikeler, Kagan] Turkish Med & Med Devices Agcy, Turkish Minist Hlth, Unit Hlth Technol Assessments, Ankara, Tur…	Baran-Kooiker, A (corresponding author), Med Univ Warsaw, Fac Pharm, Dept Pharmacoecon, Warsaw, Poland.	aleksandra.baran@gmail.com	Turcu-Stiolica, Adina/C-5968-2017; Zaliska, Olha/AAN-6078-2020; Turcu-Stiolica, Adina/AAJ-4321-2021; Zaliska, Olha/E-1135-2018; Piniazhko, Oresta/E-2076-2018	Turcu-Stiolica, Adina/0000-0003-1374-276X; Turcu-Stiolica, Adina/0000-0003-1374-276X; Zaliska, Olha/0000-0003-1845-7909; Piniazhko, Oresta/0000-0003-1131-733X; Sykut-Cegielska, Jolanta/0000-0003-0762-3721				79	15	15	1	4	FRONTIERS MEDIA SA	LAUSANNE	AVENUE DU TRIBUNAL FEDERAL 34, LAUSANNE, CH-1015, SWITZERLAND		2296-2565		FRONT PUBLIC HEALTH	Front. Public Health	JAN 28	2020	7
J	Sahdev, S; Kumar, M				Sahdev, Seema; Kumar, Manish			Identification and Mapping of Dengue Epidemics using GIS-Based Multi-Criteria Decision Making. The Case of Delhi, India	JOURNAL OF SETTLEMENTS AND SPATIAL PLANNING			English	Article						Geographic Information System; Pairwise Comparison Matrix; Analytic Hierarchy Process; Dengue epidemics; Health Care Management System	HEMORRHAGIC-FEVER; GLOBAL DISTRIBUTION; RISK; POPULATION; AREAS	The identification and mapping of dengue epidemics is one of the critical issues in providing better health services and policy development. In this process, multiple physiographic and socio-economic criteria have been taken into consideration. The proposed approach of this paper is to provide a framework for integrating the strengths of Geographic Information System (GIS) based Multi-Criteria De…	[Sahdev, Seema] Univ Delhi, Kalindi Coll, Dept Geog, Delhi, India; [Kumar, Manish] Cent Univ Haryana, Sch Basic Sci, Dept Geog, Mahendergarh, Haryana, India	Sahdev, S (corresponding author), Univ Delhi, Kalindi Coll, Dept Geog, Delhi, India.	seemasandev@yahoo.com; manish.ks1@gmail.com	SAHDEV, SEEMA/AAG-9362-2021					34	0	0	0	0	CLUJ UNIV PRESS	CLUJ NAPOCA	STRADA B P HASDEU NR 51, CLUJ NAPOCA, 400371, ROMANIA	2069-3419	2248-2199		J SETTL SPAT PLAN	J. Settl. Spat. Plan.		2020					6
J	Ning, L; Ali, Y; Ke, H; Nazir, S; Zhao, HL				Ning, Li; Ali, Yasir; Ke, Hu; Nazir, Shah; Zhao, Huanli			A Hybrid MCDM Approach of Selecting Lightweight Cryptographic Cipher Based on ISO and NIST Lightweight Cryptography Security Requirements for Internet of Health Things	IEEE ACCESS			English	Article						Ciphers; Medical services; Authentication; Decision making; NIST; ISO Standards; Hardware; IoHT; CRITIC; TOPSIS; lightweight cryptography; authentication; ISO	TOPSIS; CARE	The most serious challenges currently faced by healthcare environment is the decision making related to the installation of the most suitable and appropriate lightweight authentication cipher that could provide solutions towards the authentication issues prevailing in IoHT devices. This decision making becomes more troublesome and tricky due to the number of factors that are taken into account su…	[Ning, Li] Pingdingshan Univ, Dept Informat Engn, Pingdingshan 467000, Peoples R China; [Ali, Yasir; Nazir, Shah] Univ Swabi, Dept Comp Sci, Swabi 23430, Pakistan; [Ke, Hu] Pingdingshan Univ, Dept Elect & Mech Engn, Pingdingshan 467000, Peoples R China; [Zhao, Huanli] Henan Pinggao Elect Co Ltd, Pingdingshan 467000, Peoples R China	Ning, L (corresponding author), Pingdingshan Univ, Dept Informat Engn, Pingdingshan 467000, Peoples R China.; Ali, Y (corresponding author), Univ Swabi, Dept Comp Sci, Swabi 23430, Pakistan.	2645@pdsu.edu.cn; yasiuop007@gmail.com	Nazir, Shah/D-2020-2015	Nazir, Shah/0000-0003-0126-9944				71	2	2	1	2	IEEE-INST ELECTRICAL ELECTRONICS ENGINEERS INC	PISCATAWAY	445 HOES LANE, PISCATAWAY, NJ 08855-4141 USA	2169-3536			IEEE ACCESS	IEEE Access		2020	8
J	Onar, SC; Kahraman, C; Oztaysi, B				Onar, Sezi Cevik; Kahraman, Cengiz; Oztaysi, Basar			Multi-criteria spherical fuzzy regret based evaluation of healthcare equipment stocks	JOURNAL OF INTELLIGENT & FUZZY SYSTEMS			English	Article						Spherical fuzzy sets; multi-criteria decision making; AHP; regret	AHP	The catastrophes due to widespread outbreaks create a long-standing distraction and have an accelerating transmission. The uncontrolled outbreaks cause not only health-related problems but also supply chain related problems. The outbreak caused by the coronavirus (COVID-19) shows how vulnerable the Healthcare systems and the supporting systems such as supply chains of the countries to such type o…	[Onar, Sezi Cevik; Kahraman, Cengiz; Oztaysi, Basar] Istanbul Tech Univ, Dept Ind Engn, TR-34367 Istanbul, Turkey	Onar, SC (corresponding author), Istanbul Tech Univ, Dept Ind Engn, TR-34367 Istanbul, Turkey.	cevikse@itu.edu.tr	Onar, Sezi Cevik/B-4146-2015	Onar, Sezi Cevik/0000-0001-6451-6709				19	0	0	2	2	IOS PRESS	AMSTERDAM	NIEUWE HEMWEG 6B, 1013 BG AMSTERDAM, NETHERLANDS	1064-1246	1875-8967		J INTELL FUZZY SYST	J. Intell. Fuzzy Syst.		2020	39	5
J	Buyukozkan, G; Mukul, E				Buyukozkan, Gulcin; Mukul, Esin			Evaluation of smart health technologies with hesitant fuzzy linguistic MCDM methods	JOURNAL OF INTELLIGENT & FUZZY SYSTEMS			English	Article						Hesitant fuzzy linguistic term set; multi-criteria decision making; smart health; smart health technologies	NEUTROSOPHIC CODAS METHOD; SELECTION; INTERNET; THINGS; SETS	Smart health applications are raising a growing interest around the world thanks to its potential to act proactively and solve health related problems with smart technologies. Smart health technologies can provide effective healthcare services such as personalization of treatments through big data, robotics in cure and care, artificial intelligence support to doctors, etc. The mixed structure of …	[Buyukozkan, Gulcin; Mukul, Esin] Galatasaray Univ, Dept Ind Engn, TR-34349 Istanbul, Turkey	Buyukozkan, G (corresponding author), Galatasaray Univ, Dept Ind Engn, TR-34349 Istanbul, Turkey.	gbuyukozkan@gsu.edu.tr			Galatasaray University Research FundGalatasaray University [19.402.003]	The authors would like to express their deep gratitude towards industrial experts. This research has received financial support from the Galatasaray University Research Fund (Project Number: 19.402.003).		65	0	0	4	4	IOS PRESS	AMSTERDAM	NIEUWE HEMWEG 6B, 1013 BG AMSTERDAM, NETHERLANDS	1064-1246	1875-8967		J INTELL FUZZY SYST	J. Intell. Fuzzy Syst.		2020	39	5
J	Wang, LJ; Ali, Y; Nazir, S; Niazi, M				Wang, Lanjing; Ali, Yasir; Nazir, Shah; Niazi, Mahmood			ISA Evaluation Framework for Security of Internet of Health Things System Using AHP-TOPSIS Methods	IEEE ACCESS			English	Article						Security; Medical services; ISO Standards; Analytic hierarchy process; Internet of Things; Security; Internet of Things; AHP; IoHT; TOPSIS	IOT; ISSUES	Security has become a vital factor for any Internet of things network but it is of paramount importance for Internet of Health Things (IoHT). IoHT also known as Internet of Medical Things (IoMT) is integration of IoT and healthcare environment, where fragile data related to the patients is transmitted from IoT devices to server. During this transmission, if, any eavesdropping or intrusion occurs …	[Wang, Lanjing] Henan Univ, Inst Modern Logist, Kaifeng 475004, Peoples R China; [Wang, Lanjing] Henan Univ, Sch Business, Kaifeng 475004, Peoples R China; [Nazir, Shah] Univ Swabi, Dept Comp Sci, Swabi 23450, Pakistan; [Niazi, Mahmood] King Fahd Univ Petr & Minerals, Dept Informat & Comp Sci, Dhahran 31261, Saudi Arabia	Ali, Y; Nazir, S (corresponding author), Univ Swabi, Dept Comp Sci, Swabi 23450, Pakistan.	Yasiuop007@gmail.com; snshahnzr@gmail.com	Nazir, Shah/D-2020-2015; Niazi, Mahmood/C-8873-2015	Nazir, Shah/0000-0003-0126-9944; Niazi, Mahmood/0000-0001-7318-7644				75	7	7	1	9	IEEE-INST ELECTRICAL ELECTRONICS ENGINEERS INC	PISCATAWAY	445 HOES LANE, PISCATAWAY, NJ 08855-4141 USA	2169-3536			IEEE ACCESS	IEEE Access		2020	8
J	Agrawal, A; Pandey, AK; Baz, A; Alhakami, H; Alhakami, W; Kumar, R; Khan, RA				Agrawal, Alka; Pandey, Abhishek Kumar; Baz, Abdullah; Alhakami, Hosam; Alhakami, Wajdi; Kumar, Rajeev; Khan, Raees Ahmad			Evaluating the Security Impact of Healthcare Web Applications Through Fuzzy Based Hybrid Approach of Multi-Criteria Decision-Making Analysis	IEEE ACCESS			English	Article						Medical services; Decision making; Organizations; Software; Portals; Information security; healthcare web applications; fuzzy AHP; fuzzy TOPSIS	ESTIMATING USABLE-SECURITY; MULTIPLE CRITERIA; INFORMATION; TOPSIS; MODEL; AHP	Continuous data breaches targeting the invaluable medical records have become a nemesis for the healthcare organizations. A secure and effective information security model in healthcare web applications can gain and enhance the respect as well as revenue of the healthcare organizations. For achieving this goal, a multi-criteria decision methodology can be a milestone. The authors have used a hybr…	[Agrawal, Alka; Pandey, Abhishek Kumar; Kumar, Rajeev; Khan, Raees Ahmad] Babasaheb Bhimrao Ambedkar Univ, Dept Informat Technol, Lucknow 226025, Uttar Pradesh, India; [Baz, Abdullah] Umm Al Qura Univ, Dept Comp Engn, Coll Comp & Informat Syst, Mecca 21421, Saudi Arabia; [Alhakami, Hosam] Umm Al Qura Univ, Dept Comp Sci, Coll Comp & Informat Syst, Mecca 21421, Saudi Arabia; [Alhakami, Wajdi] Taif…	Kumar, R (corresponding author), Babasaheb Bhimrao Ambedkar Univ, Dept Informat Technol, Lucknow 226025, Uttar Pradesh, India.; Kumar, R (corresponding author), Shri Ramswaroop Mem Univ, Dept Comp Applicat, Lucknow 225003, Uttar Pradesh, India.	rs0414@gmail.com	Agrawal, Alka/AAX-6488-2020; Khan, Raees/AAX-6469-2020; Kumar, Rajeev/AAD-7346-2020; Pandey, Abhishek Kumar/AAN-2756-2020	Agrawal, Alka/0000-0001-5503-7917; Khan, Raees/0000-0002-9454-1312; Kumar, Rajeev/0000-0002-1813-1362; Pandey, Abhishek Kumar/0000-0003-4021-9819; Baz, Abdullah/0000-0002-8669-6883; Alhakami, Hosam/0000-0002-4908-5573; Alhakami, Wajdi/0000-0003-1230-9470	Deanship of Scientific Research at Umm Al-Qura University [19-COM-1-01-0015]	The authors would like to thank the Deanship of Scientific Research at Umm Al-Qura University for supporting this work by grant code 19-COM-1-01-0015.		46	7	7	0	1	IEEE-INST ELECTRICAL ELECTRONICS ENGINEERS INC	PISCATAWAY	445 HOES LANE, PISCATAWAY, NJ 08855-4141 USA	2169-3536			IEEE ACCESS	IEEE Access		2020	8
S	Manolitzas, P; Grigoroudis, E; Christodoulou, J; Matsatsinis, N		Vlamos, P		Manolitzas, Panagiotis; Grigoroudis, Evangelos; Christodoulou, Jason; Matsatsinis, Nikolaos			S-MEDUTA: Combining Balanced Scorecard with Simulation and MCDA Techniques for the Evaluation of the Strategic Performance of an Emergency Department	GENEDIS 2018: COMPUTATIONAL BIOLOGY AND BIOINFORMATICS	Advances in Experimental Medicine and Biology		English	Article; Proceedings Paper	3rd World Congress on Genetics, Geriatrics, and Neurodegenerative Disease Research (GeNeDis)	OCT 25-28, 2018	Toronto, CANADA				HEALTH-CARE; MANAGEMENT; SYSTEM; IMPROVEMENT; HOSPITALS; FRAMEWORK; IMPLEMENTATION; LESSONS; ANP; BSC		[Manolitzas, Panagiotis] Ionian Univ, Dept Tourism Management, Corfu, Greece; [Grigoroudis, Evangelos; Christodoulou, Jason; Matsatsinis, Nikolaos] Tech Univ Crete, Sch Prod Engn & Management, Univ Campus, Khania, Greece	Manolitzas, P (corresponding author), Ionian Univ, Dept Tourism Management, Corfu, Greece.		Grigoroudis, Evangelos/D-7716-2013; Matsatsinis, Nikolaos F/Q-8291-2016; Manolitzas, Panagiotis/AAL-6254-2021	Grigoroudis, Evangelos/0000-0001-8613-9350; Matsatsinis, Nikolaos F/0000-0003-0150-7615;				61	1	1	0	1	SPRINGER INTERNATIONAL PUBLISHING AG	CHAM	GEWERBESTRASSE 11, CHAM, CH-6330, SWITZERLAND	0065-2598	2214-8019	978-3-030-32622-7; 978-3-030-32621-0	ADV EXP MED BIOL	Adv.Exp.Med.Biol.		2020	1194
J	Mohammed, KI; Jaafar, J; Zaidan, AA; Albahri, OS; Zaidan, BB; Abdulkareem, KH; Jasim, AN; Shareef, AH; Baqer, MJ; Albahri, AS; Alsalem, MA; Alamoodi, AH				Mohammed, K., I; Jaafar, Jafreezal; Zaidan, A. A.; Albahri, O. S.; Zaidan, B. B.; Abdulkareem, Karrar Hameed; Jasim, Ali Najm; Shareef, Ali H.; Baqer, M. J.; Albahri, A. S.; Alsalem, M. A.; Alamoodi, A. H.			A Uniform Intelligent Prioritisation for Solving Diverse and Big Data Generated From Multiple Chronic Diseases Patients Based on Hybrid Decision-Making and Voting Method	IEEE ACCESS			English	Article						Big Data; Diseases; Telemedicine; Sensors; Decision making; Real-time systems; Telemedicine; prioritisation; chronic disease; big data; intelligent; decision-making; HDMVM	TELEMEDICINE; REHABILITATION	Telemedicine is increasingly used in the modern health care system because it provides health care services to patients amidst distant locations. However, the prioritisation process for patients with multiple chronic diseases (MCDs) over telemedicine is becoming increasingly complex due to diverse and big data generated from multiple disease conditions. To solve such a problem, massive datasets m…	[Mohammed, K., I; Zaidan, A. A.; Albahri, O. S.; Zaidan, B. B.; Baqer, M. J.; Alamoodi, A. H.] Univ Pendidikan Sultan, Dept Comp, Tanjung Malim 35900, Malaysia; [Jaafar, Jafreezal] Univ Teknol PETRONAS, Ctr Res Data Sci, Dept Comp & Informat Sci, Tronoh 32610, Malaysia; [Abdulkareem, Karrar Hameed] Al Muthanna Univ, Coll Agr, Samawah 66001, Iraq; [Jasim, Ali Najm] Fdn Alshuhda, Nasiriyah 64001, I…	Albahri, OS (corresponding author), Univ Pendidikan Sultan, Dept Comp, Tanjung Malim 35900, Malaysia.	osamah@fskik.upsi.edu.my	Albahri, Osamah Shihab/D-5150-2018; Abdulkareem, Karrar Hameed/V-1741-2017; alamoodi, abdullah/AAZ-8787-2020; zaidan, aws alaa/F-7289-2010; Shareef, Ali Handhal/ABB-3873-2020; Albahri, A.S./E-7428-2018; zaidan, bilal/AAJ-7841-2021	Albahri, Osamah Shihab/0000-0002-7844-3990; Abdulkareem, Karrar Hameed/0000-0001-7302-2049; zaidan, aws alaa/0000-0001-6090-0391; Shareef, Ali Handhal/0000-0002-4539-0386; Albahri, A.S./0000-0003-3335-457X; IBRAHIM, KHALID/0000-0001-7214-5258	Universiti Pendidikan Sultan Idris, Malaysia UPSI Rising Star Grant 2019 [2019-0125-109-01]	This work was supported by the Universiti Pendidikan Sultan Idris, Malaysia UPSI Rising Star Grant 2019, under Grant 2019-0125-109-01.		32	13	13	1	2	IEEE-INST ELECTRICAL ELECTRONICS ENGINEERS INC	PISCATAWAY	445 HOES LANE, PISCATAWAY, NJ 08855-4141 USA	2169-3536			IEEE ACCESS	IEEE Access		2020	8
J	Michnik, J; Grabowski, A				Michnik, Jerzy; Grabowski, Artur			Modeling Uncertainty in the Wings Method Using Interval Arithmetic	INTERNATIONAL JOURNAL OF INFORMATION TECHNOLOGY & DECISION MAKING			English	Article						Decision analysis; group decision-making; interval arithmetic; MCDM; uncertainty; weighted influence nonlinear gauge system (WINGS)	DECISION-MAKING METHODS; SUPPLIER SELECTION	This paper introduces a novel approach to support decision-making by combining the Weighted Influence Nonlinear Gauge System (WINGS) method with interval arithmetic. This approach allows to include uncertain judgments and/or different opinions in a decision process. Our research aims at increasing the ability of WINGS to model decisions in situations of uncertainty and at extending the reach of i…	[Michnik, Jerzy] Univ Econ Katowice, Dept Operat Res, Katowice, Poland; [Grabowski, Artur] Univ Econ Katowice, Dept Econ, Katowice, Poland	Michnik, J (corresponding author), Univ Econ Katowice, Dept Operat Res, Katowice, Poland.	jerzy.michnik@ue.katowice.pl; artur.grabowski@ue.katowice.pl	Grabowski, Artur/I-7560-2015	Grabowski, Artur/0000-0003-0558-452X				49	0	0	2	5	WORLD SCIENTIFIC PUBL CO PTE LTD	SINGAPORE	5 TOH TUCK LINK, SINGAPORE 596224, SINGAPORE	0219-6220	1793-6845		INT J INF TECH DECIS	Int. J. Inf. Technol. Decis. Mak.	JAN	2020	19	1
J	Zavadil, M; Rogalewicz, V; Vaclavikova, A; Gavurova, B; Bilan, S				Zavadil, Martin; Rogalewicz, Vladimir; Vaclavikova, Anna; Gavurova, Beata; Bilan, Svitlana			APPLICATION OF HB-HTA METHODS IN AN ECONOMIC QUANTIFICATION OF PROCESSES COVERING LABORATORY TECHNOLOGY IN HOSPITALS	TRANSFORMATIONS IN BUSINESS & ECONOMICS			English	Article						HB-HTA; cost-effectiveness; blood glucose measurement; POCT; reagent lease; multiple-criteria decision methods; TOPSIS	MULTICRITERIA DECISION-ANALYSIS; MEDICAL DEVICES; HEALTH-CARE; POINT; COST; PERSPECTIVES; EQUIPMENT; ADOPTION; CRITERIA; GLUCOSE	The main objective of this study was the investigation of selected HB-HTA methods application capacity for medical devices specified for POCT blood glucose measurement, and their importance for decision processes in hospitals. Financing options for POCT blood glucose measuring technology were analysed First, the cost-minimizing analysis was used to compare the reagent leasing and direct purchase …	Motol Univ Hosp, V Uvalu 84, Prague 15006 5, Czech Republic; [Rogalewicz, Vladimir; Vaclavikova, Anna] Czech Tech Univ, Fac Biomed Engn, CzechHTA Dept Biomed Technol, Nam Sitna 3105, Kladno 27201, Czech Republic; [Gavurova, Beata] Tech Univ Kosice, Fac Min Ecol Proc Control & Geotechnol, Pk Komenskeho 19, Kosice 04200, Slovakia; [Gavurova, Beata] Tech Univ Kosice, USP TECHNICOM, Res & Innovat Ctr…	Gavurova, B (corresponding author), Tech Univ Kosice, Fac Min Ecol Proc Control & Geotechnol, Pk Komenskeho 19, Kosice 04200, Slovakia.; Gavurova, B (corresponding author), Tech Univ Kosice, USP TECHNICOM, Res & Innovat Ctr, Bioinformat, Kosice 04001, Slovakia.	Martin.Zavadil@fnmotol.cz; rogalewicz@fbmi.cvut.cz; anna.vacl@seznam.cz; beata.gavurova@tuke.sk; s.bilan@prz.edu.pl	Gavurova, Beata/N-9159-2018; Rogalewicz, Vladimir/H-6246-2011	Gavurova, Beata/0000-0002-0606-879X; Rogalewicz, Vladimir/0000-0001-5432-4148	Slovak Research and Development AgencySlovak Research and Development Agency [APVV-17-0360]	This research was funded by the Slovak Research and Development Agency under the contract No APVV-17-0360: Multidimensional analysis of significant determinants of public procurement efficiency with emphasis on the application of Health Technology Assessment in the procurement preparation phase.		74	0	0	1	6	VILNIUS UNIV	VILNIUS	UNIVERSITETO ST 3, VILNIUS, LT-01513, LITHUANIA	1648-4460			TRANSFORM BUS ECON	Transform. Bus. Econ.		2020	19	1
J	Mishra, AR; Rani, P; Mardani, A; Pardasani, KR; Govindan, K; Alrasheedi, M				Mishra, Arunodaya Raj; Rani, Pratibha; Mardani, Abbas; Pardasani, Kamal Raj; Govindan, Kannan; Alrasheedi, Melfi			Healthcare evaluation in hazardous waste recycling using novel interval-valued intuitionistic fuzzy information based on complex proportional assessment method	COMPUTERS & INDUSTRIAL ENGINEERING			English	Article						Information measures; Safety and health; Hazardous waste; Interval-valued intuitionistic fuzzy sets; Complex proportional assessment; Multi-criteria decision making	SUPPLIER SELECTION MODEL; GROUP DECISION-MAKING; WEEE MANAGEMENT; ELECTRONIC EQUIPMENT; HEAVY-METALS; TREATMENT TECHNOLOGIES; ENTROPY; COPRAS; SAFETY; SETS	Nowadays, the selection of the appropriate safety and health evaluation facility in hazardous waste recyding organizations has become a challenging issue, mainly in developing countries. Evaluation of hazardous waste recycling facility selection can be considered as a complex multi-criteria decision-making problem that contains multiple-options solutions with conflicting tangible and intangible c…	[Mishra, Arunodaya Raj] Govt Coll Jaitwara, Dept Math, Satna 485221, MP, India; [Rani, Pratibha] Natl Inst Technol, Dept Math, Warangal 506004, Telangana, India; [Mardani, Abbas] Ton Duc Thang Univ, Informetr Res Grp, Ho Chi Minh City, Vietnam; [Mardani, Abbas] Ton Duc Thang Univ, Fac Business Adm, Ho Chi Minh City, Vietnam; [Pardasani, Kamal Raj] MANIT, Dept Math Bioinformat & Comp Applicat, Bho…	Mardani, A (corresponding author), Ton Duc Thang Univ, Informetr Res Grp, Ho Chi Minh City, Vietnam.; Mardani, A (corresponding author), Ton Duc Thang Univ, Fac Business Adm, Ho Chi Minh City, Vietnam.	abbas.mardani@tdtu.edu.vn	Alrasheedi, Melfi/AAC-9667-2020; Alrasheedi, Melfi/AAB-7376-2021; Govindan, Kannan/M-5996-2017; MISHRA, ARUNODAYA RAJ/M-2404-2019; Mardani, Abbas/D-5700-2015; Rani, Pratibha/A-5308-2018	Alrasheedi, Melfi/0000-0002-3911-2152; Govindan, Kannan/0000-0002-6204-1196; Mardani, Abbas/0000-0003-1010-3655; Rani, Pratibha/0000-0002-9186-4167				108	16	16	6	10	PERGAMON-ELSEVIER SCIENCE LTD	OXFORD	THE BOULEVARD, LANGFORD LANE, KIDLINGTON, OXFORD OX5 1GB, ENGLAND	0360-8352	1879-0550		COMPUT IND ENG	Comput. Ind. Eng.	JAN	2020	139
J	Belfiore, P; Sorrentini, A; Ascione, A				Belfiore, Patrizia; Sorrentini, Alessandra; Ascione, Antonio			HEALTH TECHNOLOGY ASSESSMENT: FROM SUSTAINABILITY TO INNOVATION	ACTA MEDICA MEDITERRANEA			English	Article						Health Technology Assessment; Innovation; Sustainability	CRITERIA DECISION-ANALYSIS; MCDA	Technological innovation has yielded truly remarkable advances in health care during the last five decades. The proliferation of health care technology and its expanding uses have contributed to burgeoning health care costs. The development, adoption, and diffusion of technology are increasingly influenced by a widening group of policy makers in the health care sector. Health Technology Assessmen…	[Belfiore, Patrizia; Sorrentini, Alessandra; Ascione, Antonio] Parthenope Univ, Via Medina 40, Naples, Italy	Belfiore, P (corresponding author), Parthenope Univ, Via Medina 40, Naples, Italy.	patrizia.belfiore@uniparthenope.it						15	0	0	1	3	CARBONE EDITORE	PALERMO	VIA QUINTINO SELLA, 68, PALERMO, 90139, ITALY	0393-6384	2283-9720		ACTA MEDICA MEDITERR	Acta Medica Mediterr.		2020	36	1
J	Tolga, AC; Parlak, IB; Castillo, O				Tolga, A. Cagri; Parlak, I. Burak; Castillo, Oscar			Finite-interval-valued Type-2 Gaussian fuzzy numbers applied to fuzzy TODIM in a healthcare problem	ENGINEERING APPLICATIONS OF ARTIFICIAL INTELLIGENCE			English	Article						Type-2 fuzzy sets; Interval-valued Gaussian Type-2 fuzzy numbers; Fuzzy MCDM; Fuzzy economic evaluation; Healthcare; Imaging devices	ANALYTIC HIERARCHY PROCESS; DECISION-MAKING; LOGIC SYSTEMS; MEDICAL DEVICES; SETS; RANKING	Multi-criteria decision making (MCDM), especially fuzzy MCDM process, is the most suitable approach for evaluating strategic decisions. However, in most cases, the Type-1 fuzzy form is insufficient for addressing uncertainty. The Type-2 fuzzy set is a more powerful tool for characterizing uncertainty in complex problems for several domains. The symmetric shape of Gaussian functions better fits mo…	[Tolga, A. Cagri] Galatasaray Univ, Dept Ind Engn, TR-34349 Istanbul, Turkey; [Parlak, I. Burak] Galatasaray Univ, Dept Comp Engn, TR-34349 Istanbul, Turkey; [Castillo, Oscar] Tijuana Inst Technol, Div Grad Studies & Res, Tijuana, Mexico	Tolga, AC (corresponding author), Galatasaray Univ, Dept Ind Engn, TR-34349 Istanbul, Turkey.	ctolga@gsu.edu.tr	Tolga, A. Cagri/B-3787-2009; Castillo, Oscar/I-5578-2019	Tolga, A. Cagri/0000-0001-6309-0099; Castillo, Oscar/0000-0002-7385-5689	Galatasaray University scientific research fundsGalatasaray University [14.402.004]	This work was supported by the Galatasaray University scientific research funds (Grant No. 14.402.004).		49	20	20	2	10	PERGAMON-ELSEVIER SCIENCE LTD	OXFORD	THE BOULEVARD, LANGFORD LANE, KIDLINGTON, OXFORD OX5 1GB, ENGLAND	0952-1976	1873-6769		ENG APPL ARTIF INTEL	Eng. Appl. Artif. Intell.	JAN	2020	87
J	Mardani, A; Hooker, RE; Ozkul, S; Sun, YS; Nilashi, M; Sabzi, HZ; Fei, GC				Mardani, Abbas; Hooker, Robert E.; Ozkul, Seckin; Sun Yifan; Nilashi, Mehrbakhsh; Sabzi, Hamed Zamani; Fei, Goh Chin			Application of decision making and fuzzy sets theory to evaluate the healthcare and medical problems: A review of three decades of research with recent developments	EXPERT SYSTEMS WITH APPLICATIONS			English	Review						Environmental healthcare; Healthcare technology; Multiple criteria decision making; Medical industry; Medical equipment	ANALYTIC HIERARCHY PROCESS; HOSPITAL INFORMATION-SYSTEM; MULTIPLE-CRITERIA; WASTE MANAGEMENT; SERVICE QUALITY; TOPSIS METHOD; SUPPORT-SYSTEM; MCDM APPROACH; VIKOR METHOD; PERFORMANCE EVALUATION	Decision making techniques have been widely used in healthcare and medical industry. This study systematically reviews the conventional and fuzzy decision-making techniques applied in healthcare and medical problems. In total, we evaluated 202 published studies selected from 85 high-ranking journals, in which 130 of those published studies were directly related to the decision-making processes in…	[Mardani, Abbas; Hooker, Robert E.; Ozkul, Seckin] Univ S Florida, Coll Business Adm, Dept Mkt, Tampa, FL 33813 USA; [Sun Yifan] Hebei Univ, Sch Management, 180 Wusi Dong Rd, Baoding 071002, Hebei, Peoples R China; [Nilashi, Mehrbakhsh] Ton Duc Thang Univ, Dept Management Sci & Technol Dev, Ho Chi Minh City, Vietnam; [Nilashi, Mehrbakhsh] Ton Duc Thang Univ, Fac Informat Technol, Ho Chi Minh City…	Sun, YS (corresponding author), Hebei Univ, Sch Management, 180 Wusi Dong Rd, Baoding 071002, Hebei, Peoples R China.; Nilashi, M (corresponding author), Ton Duc Thang Univ, Dept Management Sci & Technol Dev, Ho Chi Minh City, Vietnam.; Nilashi, M (corresponding author), Ton Duc Thang Univ, Fac Informat Technol, Ho Chi Minh City, Vietnam.	rhooker@usf.edu; sozkul@usf.edu; sunyifan@hbu.edu.cn; nilashi@tdtu.edu.vn; zamanisabzi@gmail.com	Nilashi, Mehrbakhsh/AAM-2215-2020; Mardani, Abbas/D-5700-2015	Nilashi, Mehrbakhsh/0000-0002-2804-3227; Mardani, Abbas/0000-0003-1010-3655; Goh, Chin Fei/0000-0003-3193-7122	Hebei University's Government Administration; Ministry of Education MalaysiaMinistry of Education, Malaysia; Universiti Teknologi Malaysia [FRGS/1/2018/SS03/UTM/02/3, 5F104]; Public Policy Research Center	The authors want to thank Hebei University's Government Administration and Public Policy Research Center for supporting this research. The authors also acknowledge the support from Ministry of Education Malaysia and Universiti Teknologi Malaysia (FRGS/1/2018/SS03/UTM/02/3, Vot no. 5F104).		258	35	35	12	116	PERGAMON-ELSEVIER SCIENCE LTD	OXFORD	THE BOULEVARD, LANGFORD LANE, KIDLINGTON, OXFORD OX5 1GB, ENGLAND	0957-4174	1873-6793		EXPERT SYST APPL	Expert Syst. Appl.	DEC 15	2019	137
J	van Overbeeke, E; Janssens, R; Whichello, C; Bywall, KS; Sharpe, J; Nikolenko, N; Phillips, BS; Guiddi, P; Pravettoni, G; Vergani, L; Marton, G; Cleemput, I; Simoens, S; Kubler, J; Juhaeri, J; Levitan, B; de Bekker-Grob, EW; Veldwijk, J; Huys, I				van Overbeeke, Eline; Janssens, Rosanne; Whichello, Chiara; Scholin Bywall, Karin; Sharpe, Jenny; Nikolenko, Nikoletta; Phillips, Berkeley S.; Guiddi, Paolo; Pravettoni, Gabriella; Vergani, Laura; Marton, Giulia; Cleemput, Irina; Simoens, Steven; Kuebler, Juergen; Juhaeri, Juhaeri; Levitan, Bennett; de Bekker-Grob, Esther W.; Veldwijk, Jorien; Huys, Isabelle			Design, Conduct, and Use of Patient Preference Studies in the Medical Product Life Cycle: A Multi-Method Study	FRONTIERS IN PHARMACOLOGY			English	Article						patient preferences; medical products; decision-making; health technology assessment; marketing authorization	HEALTH LITERACY	Objectives: To investigate stakeholder perspectives on how patient preference studies (PPS) should be designed and conducted to allow for inclusion of patient preferences in decision-making along the medical product life cycle (MPLC), and how patient preferences can be used in such decision-making. Methods: Two literature reviews and semi-structured interviews (n = 143) with healthcare stakeholde…	[van Overbeeke, Eline; Janssens, Rosanne; Simoens, Steven; Huys, Isabelle] Katholieke Univ Leuven, Clin Pharmacol & Pharmacotherapy, Leuven, Belgium; [Whichello, Chiara; de Bekker-Grob, Esther W.; Veldwijk, Jorien] Erasmus Univ, Sch Hlth Policy & Management, Rotterdam, Netherlands; [Scholin Bywall, Karin] Uppsala Univ, Ctr Res Eth & Bioeth, Uppsala, Sweden; [Sharpe, Jenny] Muscular Dystrophy UK, …	van Overbeeke, E (corresponding author), Katholieke Univ Leuven, Clin Pharmacol & Pharmacotherapy, Leuven, Belgium.	eline.vanoverbeeke@kuleuven.be	Guiddi, Paolo/ABI-8194-2020; Marton, Giulia/AAP-7987-2020; Vergani, Laura/AAS-2711-2020	Guiddi, Paolo/0000-0003-0872-1526; Simoens, Steven/0000-0002-9512-2005; van Overbeeke, Eline/0000-0003-0073-9350; Juhaeri, Juhaeri/0000-0001-8235-8388	Innovative Medicines Initiative 2 Joint Undertaking [115966]; European Union's Horizon 2020 research and innovation programme; EFPIA	The Patient Preferences in Benefit-Risk Assessments during the Drug Life Cycle (PREFER) project has received funding from the Innovative Medicines Initiative 2 Joint Undertaking under grant agreement No 115966. This Joint Undertaking receives support from the European Union's Horizon 2020 research and innovation programme and EFPIA. This text and its contents reflect the PREFER project's view and…		33	12	12	0	1	FRONTIERS MEDIA SA	LAUSANNE	AVENUE DU TRIBUNAL FEDERAL 34, LAUSANNE, CH-1015, SWITZERLAND	1663-9812			FRONT PHARMACOL	Front. Pharmacol.	DEC 3	2019	10
J	Hung, SW; Chang, CL; Liu, SM				Hung, Shiu-Wan; Chang, Chao-Liang; Liu, Shu Ming			Innovation System Assessment Model for Sustainability Planning in Taiwan	SUSTAINABILITY			English	Article						public evaluation; public sector management; innovation system; multiple criteria decision making; data envelopment analysis	SLACKS-BASED MEASURE; EFFICIENCY; DEA	Research evidence has shown that innovation systems play crucial roles in the sustainability of a country. Taiwan as a natural resource-restricted society with a unique situation should pay great attention to related topics. Regarding this, scientific and strategic foresight planning is engaged in order to be competitive and sustainable. An advanced plan with evaluation and police research was re…	[Hung, Shiu-Wan; Chang, Chao-Liang; Liu, Shu Ming] Natl Cent Univ, Dept Business Adm, 300 Jung Da Rd, Taoyuan 32001, Taiwan	Liu, SM (corresponding author), Natl Cent Univ, Dept Business Adm, 300 Jung Da Rd, Taoyuan 32001, Taiwan.	shiuwan@mgt.ncu.edu.tw; ssean.chang1995@gmail.com; liusming@gmail.com						45	2	2	0	3	MDPI	BASEL	ST ALBAN-ANLAGE 66, CH-4052 BASEL, SWITZERLAND		2071-1050		SUSTAINABILITY-BASEL	Sustainability	DEC 2	2019	11	24
J	Tuzkaya, G; Sennaroglu, B; Kalender, ZT; Mutlu, M				Tuzkaya, Gulfem; Sennaroglu, Bahar; Kalender, Zeynep Tugce; Mutlu, Meltem			Hospital service quality evaluation with IVIF-PROMETHEE and a case study	SOCIO-ECONOMIC PLANNING SCIENCES			English	Article						MCDM; IVIF-PROMETHEE; IVIF-TOPSIS; Healthcare service quality	HEALTH-CARE; DECISION-MAKING; SUPPLIER SELECTION; FUZZY PROMETHEE; SATISFACTION; SUPPORT; SYSTEM; MODEL	Measuring satisfaction of patients and understanding their perceptions are important for the hospital management to respond to customers' growing demands for acceptable quality of healthcare services. The main purpose of this paper is to present a methodology that can be used in the healthcare service quality evaluation. IVIF-PROMETHEE method is applied for service quality evaluation based on pat…	[Tuzkaya, Gulfem; Sennaroglu, Bahar; Kalender, Zeynep Tugce; Mutlu, Meltem] Marmara Univ, Dept Ind Engn, Goztepe Campus, TR-34722 Istanbul, Turkey	Tuzkaya, G (corresponding author), Marmara Univ, Dept Ind Engn, Goztepe Campus, TR-34722 Istanbul, Turkey.	gulfem.tuzkaya@marmara.edu.tr	Kalender, Zeynep Tugce/AAA-1520-2020; Sennaroglu, Bahar/L-3782-2016; Tuzkaya, Gulfem/AAH-8822-2021; Tuzkaya, Gulfem/L-5809-2016	Kalender, Zeynep Tugce/0000-0002-9491-7252; Sennaroglu, Bahar/0000-0002-6809-634X; Tuzkaya, Gulfem/0000-0001-7683-4405				63	17	17	2	14	ELSEVIER SCIENCE INC	NEW YORK	STE 800, 230 PARK AVE, NEW YORK, NY 10169 USA	0038-0121	1873-6041		SOCIO-ECON PLAN SCI	Socio-Econ. Plan. Sci.	DEC	2019	68
J	Lasorsa, I; Padoano, E; Marceglia, S; Accardo, A				Lasorsa, Irene; Padoano, Elio; Marceglia, Sara; Accardo, Agostino			Multi-criteria decision analysis for the assessment of non-clinical hospital services: Methodology and case study	OPERATIONS RESEARCH FOR HEALTH CARE			English	Article						Hospital services; Health technology; Multi-criteria decision analysis; PAPRIKA; Health technology assessment	REDESIGN	Non-clinical hospital services to support clinical activities, such as the sterilization service and clinical engineering, are an important technology asset in healthcare, and require constant improvement aimed to reduce economic burden and increase quality. The selection of the most effective healthcare service to adopt in a healthcare facility is a multi-criteria decision problem that classical…	[Lasorsa, Irene; Padoano, Elio; Marceglia, Sara; Accardo, Agostino] Univ Trieste, Dipartimento Ingn & Architettura, Via A Valerio 10, I-34127 Trieste, Italy; [Lasorsa, Irene] Biovalley Investments SpA, Trieste, Italy	Marceglia, S (corresponding author), Univ Trieste, Dipartimento Ingn & Architettura, Via A Valerio 10, I-34127 Trieste, Italy.	smarceglia@units.it	Padoano, Elio/C-7339-2013	Padoano, Elio/0000-0003-1625-8877; Marceglia, Sara/0000-0002-0456-866X				22	4	4	1	2	ELSEVIER	AMSTERDAM	RADARWEG 29, 1043 NX AMSTERDAM, NETHERLANDS	2211-6923			OPER RES HEALTH CARE	OPER. RES. HEALTH CARE	DEC	2019	23
J	Moons, K; Waeyenbergh, G; Pintelon, L; Timmermans, P; De Ridder, D				Moons, Karen; Waeyenbergh, Geert; Pintelon, Liliane; Timmermans, Paul; De Ridder, Dirk			Performance indicator selection for operating room supply chains: An application of ANP	OPERATIONS RESEARCH FOR HEALTH CARE			English	Article						Operating room; Supply Chain Management; Performance measurement; Multi-Criteria Decision-Making; Analytic Network Process	MULTICRITERIA DECISION-ANALYSIS; HEALTH-CARE; MANAGEMENT	Manufacturing and maintenance processes significantly benefit from effective and integrated Supply Chain Management (SCM). Recently, hospitals start to recognize the importance of these logistics initiatives to improve their operational performance while also maintaining high quality of patient care. Patient care processes are supported by a range of supply chain activities including inventory ma…	[Moons, Karen; Pintelon, Liliane] Katholieke Univ Leuven, Ctr Ind Management Traff & Infrastruct, Leuven, Belgium; [Waeyenbergh, Geert] Katholieke Univ Leuven, Res Grp Sustainable Engn, Leuven, Belgium; [Timmermans, Paul] UZ Leuven, Logist & Supply Chain Management Dept, Leuven, Belgium; [De Ridder, Dirk] UZ Leuven, Dept Dev & Regenerat, Leuven, Belgium	Moons, K (corresponding author), Celestijnenlaan 300 Bus 2422, B-3000 Leuven, Belgium.	Karen.Moons@kuleuven.be		Waeyenbergh, Geert/0000-0001-7875-8565				73	3	3	4	10	ELSEVIER	AMSTERDAM	RADARWEG 29, 1043 NX AMSTERDAM, NETHERLANDS	2211-6923			OPER RES HEALTH CARE	OPER. RES. HEALTH CARE	DEC	2019	23
J	Liang, DC; Darko, AP; Zeng, J				Liang, Decui; Darko, Adjei Peter; Zeng, Ju			Interval-valued pythagorean fuzzy power average-based MULTIMOORA method for multi-criteria decision-making	JOURNAL OF EXPERIMENTAL & THEORETICAL ARTIFICIAL INTELLIGENCE			English	Article						Interval-valued Pythagorean fuzzy sets; MULITIMOORA; Power average; MCDM	ELECTRONIC HEALTH RECORD; GEOMETRIC OPERATORS; SIMILARITY MEASURES; TODIM APPROACH; SOFTWARE; AGGREGATION; INFORMATION; CARE; TECHNOLOGY	In the multi-criteria decision-making (MCDM), multi-objective optimisation by ratio analysis (MOORA) plus the full multiplicative form (MULTIMOORA) are a useful method, which has the flexibility and robustness properties. The aim of this paper is to present a more robust method of MULTIMOORA to solve the MCDM evaluations with interval-valued Pythagorean fuzzy sets (IVPFSs). More specifically, con…	[Liang, Decui; Darko, Adjei Peter] Univ Elect Sci & Technol China, Sch Management & Econ, Chengdu, Sichuan, Peoples R China; [Zeng, Ju] Southwest Med Univ, Affiliated Hosp, Dept Radiol, Luzhou, Sichuan, Peoples R China	Liang, DC (corresponding author), Univ Elect Sci & Technol China, Sch Management & Econ, Chengdu, Sichuan, Peoples R China.	decuiliang@126.com	Darko, Peter Adjei/AAJ-2705-2020; Darko, Peter Adjei/K-4462-2019	Darko, Peter Adjei/0000-0003-1621-4209;	National Natural Science Foundation of ChinaNational Natural Science Foundation of China (NSFC) [71401026, 71432003, 61773352]; Planning Fund for the Humanities and Social Sciences of Ministry of Education of China [19YJA630042]; Double First-class Construction Research Support Project of UESTC [SYLYJ2019210]; Youth Team Program for Technology Innovation of Sichuan Province [2016TD0013]	This work is partially supported by the National Natural Science Foundation of China [Nos. 71401026, 71432003, 61773352], the Planning Fund for the Humanities and Social Sciences of Ministry of Education of China [No. 19YJA630042], the Double First-class Construction Research Support Project of UESTC [No. SYLYJ2019210] and the Youth Team Program for Technology Innovation of Sichuan Province [No. …		66	7	7	1	17	TAYLOR & FRANCIS LTD	ABINGDON	2-4 PARK SQUARE, MILTON PARK, ABINGDON OR14 4RN, OXON, ENGLAND	0952-813X	1362-3079		J EXP THEOR ARTIF IN	J. Exp. Theor. Artif. Intell.	SEP 2	2020	32	5
J	Liao, HC; Zhang, C; Luo, L; Xu, ZS; Yang, JB; Xu, DL				Liao, Huchang; Zhang, Cheng; Luo, Li; Xu, Zeshui; Yang, Jian-Bo; Xu, Dong-Ling			Distance-based intuitionistic multiplicative multiple criteria decision-making methods for healthcare management in West China Hospital	EXPERT SYSTEMS			English	Article						distance measures; hospital management; inpatient admission; intuitionistic multiplicative sets; multiple criteria decision-making	SIMILARITY MEASURES; FUZZY-SETS; PRIORITIZATION; VIKOR	Intuitionistic multiplicative sets use an asymmetric, unbalanced scale to express information from positive, negative, and indeterminate information. They have been found capable of comprehensively and objectively representing a person's intuitive understanding and hence have attracted much attention. Distance techniques are widely used to measure the degree to which arguments deviate from one an…	[Liao, Huchang; Zhang, Cheng; Luo, Li; Xu, Zeshui] Sichuan Univ, Business Sch, Chengdu, Sichuan, Peoples R China; [Yang, Jian-Bo; Xu, Dong-Ling] Univ Manchester, Alliance Manchester Business Sch, Manchester, Lancs, England	Zhang, C (corresponding author), Sichuan Univ, Business Sch, Chengdu, Sichuan, Peoples R China.	z_zhangcheng_c@163.com	; Liao, Huchang/F-9716-2015	Yang, Jian-Bo/0000-0002-1368-5294; Liao, Huchang/0000-0001-8278-3384; Xu, Zeshui/0000-0003-3547-2908; Zhang, Cheng/0000-0002-3530-8422	National Natural Science Foundation of ChinaNational Natural Science Foundation of China (NSFC) [71532007, 71771156, 71971145]; NSFC-Zhejiang Joint Fund for the Integration of Industrialization and Informatization [U1709215]	National Natural Science Foundation of China, Grant/Award Numbers: 71532007, 71771156, 71971145; NSFC-Zhejiang Joint Fund for the Integration of Industrialization and Informatization, Grant/Award Number: U1709215		42	2	2	2	17	WILEY	HOBOKEN	111 RIVER ST, HOBOKEN 07030-5774, NJ USA	0266-4720	1468-0394		EXPERT SYST	Expert Syst.	APR	2020	37	2
J	Jiang, DZ; Hassan, MM; Ibn Faiz, T; Noor-E-Alam, M				Jiang, Dizuo; Hassan, Md Mahmudul; Ibn Faiz, Tasnim; Noor-E-Alam, Md			A possibility distribution-based multicriteria decision algorithm for resilient supplier selection problems	JOURNAL OF MULTI-CRITERIA DECISION ANALYSIS			English	Article						interval-valued fuzzy set (IVFS); multicriteria decision making; resilient supplier selection; single-valued neutrosophic set (SVNS); TOPSIS	HEALTH-CARE; FUZZY-SETS; MODEL	Thus far, limited research has been performed on resilient supplier selection-a problem that requires simultaneous consideration of a set of numerical and linguistic evaluation criteria, which are substantially different from traditional supplier selection problem. Essentially, resilient supplier selection entails key sourcing decision for an organization to gain competitive advantage. In the pre…	[Jiang, Dizuo; Hassan, Md Mahmudul; Ibn Faiz, Tasnim; Noor-E-Alam, Md] Northeastern Univ, Dept Mech & Ind Engn, 360 Huntington Ave, Boston, MA 02115 USA	Noor-E-Alam, M (corresponding author), Northeastern Univ, Dept Mech & Ind Engn, 360 Huntington Ave, Boston, MA 02115 USA.	mnalam@neu.edu						44	0	0	0	7	WILEY	HOBOKEN	111 RIVER ST, HOBOKEN 07030-5774, NJ USA	1057-9214	1099-1360		J MULTI-CRITERIA DEC	J. Multi-Criteria Decis. Anal.	MAY	2020	27	3-4
J	Ben Souissi, S; Abed, M; El Hiki, L; Fortemps, P; Pirlot, M				Ben Souissi, Souhir; Abed, Mourad; El Hiki, Lahcen; Fortemps, Philippe; Pirlot, Marc			PARS, a system combining semantic technologies with multiple criteria decision aiding for supporting antibiotic prescriptions	JOURNAL OF BIOMEDICAL INFORMATICS			English	Article						Clinical decision support system; Antibiotic prescription; Multiple criteria decision aiding; Ontology; Explanation	ADVERSE DRUG EVENTS; HEALTH-CARE; ONTOLOGY; KNOWLEDGE; PREVENTABILITY; MEDICATION; THERAPY; TOURISM; DESIGN; MODEL	Objective: Motivated by the well documented worldwide spread of adverse drug events, as well as the increased danger of antibiotic resistance (caused mainly by inappropriate prescribing and overuse), we propose a novel recommendation system for antibiotic prescription (PARS). Method: Our approach is based on the combination of semantic technologies with MCDA (Multiple Criteria Decision Aiding) th…	[Ben Souissi, Souhir] Univ Haute Alsace, ENSISA, 12 Rue Freres Lumiere, F-68093 Mulhouse, France; [Abed, Mourad] Univ Polytech Hauts France, LAMIH, F-59313 Valenciennes 9, France; [El Hiki, Lahcen] Univ Mons, Res Inst Sci & Management Risks, 20 Pl Parc, B-7000 Mons, Belgium; [Fortemps, Philippe; Pirlot, Marc] Univ Mons, Fac Engn, 9 Rue Houdain, B-7000 Mons, Belgium	Ben Souissi, S (corresponding author), Univ Haute Alsace, ENSISA, 12 Rue Freres Lumiere, F-68093 Mulhouse, France.	Souhir.Ben-souissi@uha.fr; mourad.abed@univ-valenciennes.fr; Lahcen.Elhiki@umons.ac.be; Philippe.Fortemps@umons.ac.be; Marc.Pirlot@umons.ac.be		Fortemps, Philippe/0000-0002-2831-105X; Abed, Mourad/0000-0001-9723-7714				120	2	2	0	2	ACADEMIC PRESS INC ELSEVIER SCIENCE	SAN DIEGO	525 B ST, STE 1900, SAN DIEGO, CA 92101-4495 USA	1532-0464	1532-0480		J BIOMED INFORM	J. Biomed. Inform.	NOV	2019	99
J	Salihu, HM; Dongarwar, D; Malmberg, ED; Harris, TB; Christner, JG; Thomson, WA				Salihu, Hamisu M.; Dongarwar, Deepa; Malmberg, Erik D.; Harris, Toi B.; Christner, Jennifer G.; Thomson, William A.			Curriculum Enrichment Across the Medical Education Continuum Using e-Delphi and the Community Priority Index	SOUTHERN MEDICAL JOURNAL			English	Article						Community Priority Index; curriculum development; Delphi; medical education	TOOL	Objective To describe the use of the e-Delphi combined with the Community Priority Index (CPI) to support medical curriculum enrichment. Methods This mixed-methods study was conducted from December 2017 to May 2018 at Baylor College of Medicine in Houston, Texas. First, a nominal group identified a topical list. Second, to refine the curriculum content and achieve consensus, an e-Delphi was imple…	[Salihu, Hamisu M.] Baylor Coll Med, Ctr Excellence Hlth Equ Training & Res, 3701 Kirby Dr,Suite 600, Houston, TX 77098 USA; Baylor Coll Med, Off Provost, Houston, TX 77030 USA; Baylor Coll Med, Off Dean, Houston, TX 77030 USA	Salihu, HM (corresponding author), Baylor Coll Med, Ctr Excellence Hlth Equ Training & Res, 3701 Kirby Dr,Suite 600, Houston, TX 77098 USA.	hamisu.salihu@bcm.edu	Dongarwar, Deepa/AAN-1159-2020	Dongarwar, Deepa/0000-0002-7338-0636	National Institutes of Health (NIH)United States Department of Health & Human ServicesNational Institutes of Health (NIH) - USA [R24MD8056]; HRSAUnited States Department of Health & Human ServicesUnited States Health Resources & Service Administration (HRSA) [1 D34HP31024-01-00]	The findings and conclusions in this study are those of the authors and do not necessarily represent the official position of the Health Resources & Services Administration (HRSA). The Community Priority Index was invented by H. M.S. using a grant from the National Institutes of Health (NIH grant no. R24MD8056).; This work was funded by a grant from the HRSA for the project entitled Baylor Colleg…		35	0	0	0	1	LIPPINCOTT WILLIAMS & WILKINS	PHILADELPHIA	TWO COMMERCE SQ, 2001 MARKET ST, PHILADELPHIA, PA 19103 USA	0038-4348	1541-8243		SOUTH MED J	South.Med.J.	NOV	2019	112	11
J	Baltussen, R; Marsh, K; Thokala, P; Diaby, V; Castro, H; Cleemput, I; Garau, M; Iskrov, G; Olyaeemanesh, A; Mirelman, A; Mobinizadeh, M; Morton, A; Tringali, M; van Til, J; Valentim, J; Wagner, M; Youngkong, S; Zah, V; Toll, A; Jansen, M; Bijlmakers, L; Oortwijn, W; Broekhuizen, H				Baltussen, Rob; Marsh, Kevin; Thokala, Praveen; Diaby, Vakaramoko; Castro, Hector; Cleemput, Irina; Garau, Martina; Iskrov, Georgi; Olyaeemanesh, Alireza; Mirelman, Andrew; Mobinizadeh, Mohammedreza; Morton, Alec; Tringali, Michele; van Til, Janine; Valentim, Joice; Wagner, Monika; Youngkong, Sitaporn; Zah, Vladimir; Toll, Agnes; Jansen, Maarten; Bijlmakers, Leon; Oortwijn, Wija; Broekhuizen, Henk			Multicriteria Decision Analysis to Support Health Technology Assessment Agencies: Benefits, Limitations, and the Way Forward	VALUE IN HEALTH			English	Article						HTA agencies; multicriteria decision analysis; priority setting; value framework	CARE; CRITERIA; MCDA; INTERVENTIONS; DRUGS	Objective: Recent years have witnessed an increased interest in the use of multicriteria decision analysis (MCDA) to support health technology assessment (HTA) agencies for setting healthcare priorities. However, its implementation to date has been criticized for being entirely mechanistic, ignoring opportunity costs, and not following best practice guidelines. This article provides guidance on t…	[Baltussen, Rob; Toll, Agnes; Jansen, Maarten; Bijlmakers, Leon; Oortwijn, Wija; Broekhuizen, Henk] Radboud Univ Nijmegen, Med Ctr, Nijmegen, Netherlands; [Marsh, Kevin] Evidera, London, England; [Thokala, Praveen] Univ Sheffield, Sheffield, S Yorkshire, England; [Diaby, Vakaramoko] Florida A&M Univ, Tallahassee, FL USA; [Castro, Hector] Management Sci Hlth, Arlington, VA USA; [Cleemput, Irina] B…	Baltussen, R (corresponding author), POB 9101, NL-6500 HB Nijmegen, Netherlands.	rob.baltussen@radboudumc.nl	Iskrov, Georgi/AAO-2925-2021; Diaby, Vakaramoko/AAH-4029-2020; Olyaeemanesh, Alireza/ABB-8563-2020; Bijlmakers, Leon/P-6949-2015; Zah, Vlad/AAI-9140-2020; Oortwijn, Wija/AAF-6426-2020	Iskrov, Georgi/0000-0002-0988-0062; Bijlmakers, Leon/0000-0003-2252-0579; Zah, Vlad/0000-0003-1368-4491; Oortwijn, Wija/0000-0003-4499-8602; mobinizadeh, mohammadreza/0000-0003-3691-3744; Morton, Alec/0000-0003-3803-8517; van Til, Janine/0000-0002-5416-5893; Broekhuizen, Henk/0000-0002-2816-3552; Thokala, Praveen/0000-0003-4122-2366	Dutch Research Council	This work was funded by a VICI fellowship for R.B. from the Dutch Research Council.		43	23	23	1	3	ELSEVIER SCIENCE INC	NEW YORK	STE 800, 230 PARK AVE, NEW YORK, NY 10169 USA	1098-3015	1524-4733		VALUE HEALTH	Value Health	NOV	2019	22	11
J	Garrison, LP; Neumann, PJ; Willke, RJ				Garrison, Louis P., Jr.; Neumann, Peter J.; Willke, Richard J.			Reflections on the ISPOR Special Task Force on US Value Frameworks: Implications of a Health Economics Approach for Managed Care Pharmacy	JOURNAL OF MANAGED CARE & SPECIALTY PHARMACY			English	Article							COST-EFFECTIVENESS; DEFINING ELEMENTS; RECOMMENDATIONS	In 2016, The Professional Society for Health Economics and Outcomes Research (ISPOR) formed a special task force (STF) to review approaches and methods to support the definition and use of high-quality U.S. value frameworks. As the leadership group of that initiative, we present our perspective, focusing on implications for the managed care pharmacy community. Our reflections are organized by 9 k…	[Garrison, Louis P., Jr.] Comparat Hlth Outcomes Policy & Econ CHOICE Inst, Seattle, WA USA; [Neumann, Peter J.] Tufts Univ, Sch Med, Ctr Evaluat Value & Risk Hlth, Boston, MA 02111 USA; [Willke, Richard J.] ISPOR, Lawrenceville, NJ USA	Garrison, LP (corresponding author), Univ Washington, Dept Pharm, Comparat Hlth Outcomes Policy & Econ CHOICE Inst, Seattle, WA 98195 USA.	lgarrisn@uw.edu						13	1	1	0	6	ACAD MANAGED CARE PHARMACY	ALEXANDRIA	100 N PITT ST, 400, ALEXANDRIA, VA 22314-3134 USA	2376-0540	2376-1032		J MANAG CARE SPEC PH	J. Manag. Care Spec. Pharm.	NOV	2019	25	11
J	Tiwari, A; Ahuja, A; Vishwakarma, BD; Jain, K				Tiwari, Anuj; Ahuja, Ankit; Vishwakarma, Bramha Dutt; Jain, Kamal			Groundwater Potential Zone (GWPZ) for Urban Development Site Suitability Analysis in Bhopal, India	JOURNAL OF THE INDIAN SOCIETY OF REMOTE SENSING			English	Article						Groundwater potential zone; Urban residential site suitability analysis; GIS; Remote sensing; MCDA	MULTICRITERIA DECISION-ANALYSIS; ANALYTIC HIERARCHY PROCESS; LOGISTIC-REGRESSION; RANDOM FOREST; HEALTH-CARE; HARD-ROCK; FREQUENCY RATIO; ANALYSIS MCDA; GIS; TURKEY	This study uses remote sensing, GIS and MCDA techniques for studying the availability of groundwater resources and their suitability for urban residential planning in Bhopal, the capital city of Madhya Pradesh, India. The first part of our research involves integration of nine different thematic layers in AHP to identify GWPZ. The study reveals that 13.51% of the area has very high, 13.77% of the…	[Tiwari, Anuj; Jain, Kamal] Indian Inst Technol Roorkee, Dept Civil Engn, Geomat Grp, Roorkee 247667, Uttarakhand, India; [Ahuja, Ankit] Indian Inst Technol Guwahati, Dept Civil Engn, Gauhati 781039, Assam, India; [Vishwakarma, Bramha Dutt] Univ Bristol, Bristol Glaciol Ctr, Bristol, Avon, England	Tiwari, A (corresponding author), Indian Inst Technol Roorkee, Dept Civil Engn, Geomat Grp, Roorkee 247667, Uttarakhand, India.	atiwari2@ce.iitr.ac.in	Jain, Kamal/ABH-4318-2020; Tiwari, Anuj/AAJ-5293-2020; Tiwari, Anuj/AAP-8670-2021	Tiwari, Anuj/0000-0003-3296-5651; Vishwakarma, Bramha Dutt/0000-0003-4787-8470				92	1	1	2	4	SPRINGER	NEW YORK	ONE NEW YORK PLAZA, SUITE 4600, NEW YORK, NY, UNITED STATES	0255-660X	0974-3006		J INDIAN SOC REMOTE	J. Indian Soc. Remote Sens.	NOV	2019	47	11
J	Hafezalkotob, A; Hafezalkotob, A; Liao, HC; Herrera, F				Hafezalkotob, Arian; Hafezalkotob, Ashkan; Liao, Huchang; Herrera, Francisco			An overview of MULTIMOORA for multi-criteria decision-making: Theory, developments, applications, and challenges	INFORMATION FUSION			English	Article						Multi-criteria decision-making; MULTIMOORA; Uncertainty theories; Fuzzy set theory; Linguistic term theory; Bibliometric analysis	LINGUISTIC TERM SET; MULTIOBJECTIVE EVALUATION METHOD; EXTENDED MULTIMOORA; PERFORMANCE EVALUATION; SUPPLIER EVALUATION; PROJECT-MANAGEMENT; MATERIAL SELECTION; SUPPORT-SYSTEM; FUZZY NUMBERS; MCDM APPROACH	MULTIMOORA is a useful multi-criteria decision-making technique. The output of the MULTIMOORA is a ranking obtained by aggregating the results of the ternary ranking methods: Ratio System, Reference Point Approach, and Full Multiplicative Form. In the literature of MULTIMOORA, there is not a comprehensive review study. In this paper, we conduct an overview of MULTIMOORA by categorizing and analyz…	[Hafezalkotob, Arian; Liao, Huchang; Herrera, Francisco] Univ Granada, Andalusian Res Inst Data Sci & Computat Intellige, E-18071 Granada, Spain; [Hafezalkotob, Ashkan] Islamic Azad Univ, South Tehran Branch, Coll Ind Engn, Tehran 1151863411, Iran; [Liao, Huchang] Sichuan Univ, Business Sch, Chengdu 610064, Sichuan, Peoples R China; [Liao, Huchang; Herrera, Francisco] King Abdulaziz Univ, Fac Com…	Herrera, F (corresponding author), Univ Granada, Andalusian Res Inst Data Sci & Computat Intellige, E-18071 Granada, Spain.	e.hafez@go.ugr.es; a_hafez@azad.ac.ir; liaohuchang@163.com; herrera@decsai.ugr.es	Liao, Huchang/F-9716-2015; Hafezalkotob, Ashkan/AAR-8660-2020	Liao, Huchang/0000-0001-8278-3384; Hafezalkotob, Arian/0000-0002-3992-6922	National Natural Science Foundation of ChinaNational Natural Science Foundation of China (NSFC) [71771156, 71501135]; 2019 Sichuan Planning Project of Social Science [SC18A007]; 2018 Key Project of the Key Research Institute of Humanities and Social Sciences in Sichuan Province [Xq18A01, LYC18-02]; Spark Project of Innovation at Sichuan University [2018hhs-43]	The work was supported in part by the National Natural Science Foundation of China (Nos. 71771156 and 71501135), the 2019 Sichuan Planning Project of Social Science (No. SC18A007), the 2018 Key Project of the Key Research Institute of Humanities and Social Sciences in Sichuan Province (No. Xq18A01, No. LYC18-02), and the Spark Project of Innovation at Sichuan University (No. 2018hhs-43).		158	55	55	3	122	ELSEVIER	AMSTERDAM	RADARWEG 29, 1043 NX AMSTERDAM, NETHERLANDS	1566-2535	1872-6305		INFORM FUSION	Inf. Fusion	NOV	2019	51
J	Sumrit, D				Sumrit, Detcharat			Understanding critical success factors of vendor-managed inventory in healthcare sector: A case study in Thailand	INTERNATIONAL JOURNAL OF HEALTHCARE MANAGEMENT			English	Article; Early Access						Critical success factor; fuzzy Delphi; grey decision-making trial and evaluation laboratory; multi-criteria decision-making; vendor-managed inventory	SUPPLY CHAIN; PERFORMANCE; BARRIERS; TRUST	The healthcare sector is currently facing the severe global competition, resulting to improve its business operations by decreasing overall cost and enhancing competitive advantage. Vendor-managed inventory (VMI) system is one of the effective solutions as its benefits directly support on inventory cost reduction. The VMI implementation is essential, and key critical success factors (CSFs) are di…	[Sumrit, Detcharat] Mahidol Univ, Cluster Logist & Rail Engn, Fac Engn, Salaya, Nakhon Pathom, Thailand	Sumrit, D (corresponding author), Mahidol Univ, Cluster Logist & Rail Engn, Fac Engn, Salaya, Nakhon Pathom, Thailand.	detchara.sum@mahidol.ac.th						34	1	1	1	7	ROUTLEDGE JOURNALS, TAYLOR & FRANCIS LTD	ABINGDON	2-4 PARK SQUARE, MILTON PARK, ABINGDON OX14 4RN, OXON, ENGLAND	2047-9700	2047-9719		INT J HEALTHCARE MAN	Int. J. Healthcare Manag.
J	Wang, XJ; He, LL; Zhu, KY; Zhang, SS; Xin, L; Xu, WQ; Guan, YX				Wang, Xiaojia; He, Linglan; Zhu, Keyu; Zhang, Shanshan; Xin, Ling; Xu, Weiqun; Guan, Yuxiang			An integrated model to evaluate the impact of social support on improving self-management of type 2 diabetes mellitus	BMC MEDICAL INFORMATICS AND DECISION MAKING			English	Article						Type 2 diabetes; Self-management; Social support; Evaluation indicator system; ANP; CRITIC	DEPRESSIVE SYMPTOMS; HEALTH; RISK; PREVALENCE; BEHAVIOR	Background Type 2 Diabetes Mellitus (T2DM) is a chronic disease closely related to personal life style. Therefore, achieving effective self-management is one of the most important ways to control it. There is evidence that social support can help to improve the self-management ability of patients with T2DM, but which social support is more effective has been rarely explored. The purpose of this s…	[Wang, Xiaojia; He, Linglan; Zhu, Keyu] Hefei Univ Technol, Sch Management, Dept Informat Management, Mailbox 270,193 Tunxi Rd, Hefei 230009, Anhui, Peoples R China; [Zhang, Shanshan] Anhui Univ Chinese Med, Affiliated Hosp 1, Dept Clin Teaching, Hefei 230031, Anhui, Peoples R China; [Zhang, Shanshan; Xin, Ling; Xu, Weiqun; Guan, Yuxiang] Natl Chinese Med Clin Res Base Key Dis Diabet Mel, Hefei 2…	Wang, XJ (corresponding author), Hefei Univ Technol, Sch Management, Dept Informat Management, Mailbox 270,193 Tunxi Rd, Hefei 230009, Anhui, Peoples R China.	xjwang@hfut.edu.cn		Wang, Xiaojia/0000-0001-5294-1599	Key Disease of Diabetes Mellitus Study Center at the National Chinese Medicine Clinical Research Base; China Scholarship CouncilChina Scholarship Council; National Natural Science Foundation of ChinaNational Natural Science Foundation of China (NSFC) [61876055, 71101041]; National Statistics Research Projects Grant [2013LZ07]	This work was supported by a grant from the Key Disease of Diabetes Mellitus Study Center at the National Chinese Medicine Clinical Research Base, the China Scholarship Council, the National Natural Science Foundation of China Grant No. 61876055,71101041, and the National Statistics Research Projects Grant No. 2013LZ07. The funders did not have any role in the design of the study and collection, …		40	3	4	1	4	BMC	LONDON	CAMPUS, 4 CRINAN ST, LONDON N1 9XW, ENGLAND		1472-6947		BMC MED INFORM DECIS	BMC Med. Inform. Decis. Mak.	OCT 22	2019	19	1
J	Adali, EA; Tus, A				Adali, Esra Aytac; Tus, Aysegul			Hospital site selection with distance-based multi-criteria decision-making methods	INTERNATIONAL JOURNAL OF HEALTHCARE MANAGEMENT			English	Article						MCDM; CRITIC; TOPSIS; EDAS; CODAS; healthcare; hospital; hospital site selection	HEALTH-CARE SERVICES; FUZZY AHP-TOPSIS; EDAS METHOD; CODAS METHOD; CRITERIA; SATISFACTION; QUALITY; MODEL; MANAGEMENT; EXTENSION	Hospital site selection affects hospital?s personnel, resources, environment, and even long term benefit and cost. Such a strategic decision must be made efficiently by considering many conflicting key criteria such as economic, environmental, and technical. In this study, TOPSIS (Technique for Order Preference by Similarity to Ideal Solution), EDAS (Evaluation based on Distance from Average Solu…	[Adali, Esra Aytac; Tus, Aysegul] Pamukkale Univ, Business Adm Dept, Denizli, Turkey	Tus, A (corresponding author), Pamukkale Univ, Business Adm Dept, Denizli, Turkey.	atus@pau.edu.tr			Scientific Research Projects Coordination Unit of Pamukkale UniversityPamukkale University	This article is the extended and improved version of the study named 'A Multi-Criteria Analysis based on CRITIC and EDAS Methods for Hospital Site Selection' which were submitted by the authors at the 6th International Afro-Eurasia Research Congress held on 27-29 April 2018 and supported by Scientific Research Projects Coordination Unit of Pamukkale University.		83	4	4	3	7	ROUTLEDGE JOURNALS, TAYLOR & FRANCIS LTD	ABINGDON	2-4 PARK SQUARE, MILTON PARK, ABINGDON OX14 4RN, OXON, ENGLAND	2047-9700	2047-9719		INT J HEALTHCARE MAN	Int. J. Healthcare Manag.	APR 3	2021	14	2
J	Akcan, S; Guldes, M				Akcan, Serap; Guldes, Meral			Integrated Multicriteria Decision-Making Methods to Solve Supplier Selection Problem: A Case Study in a Hospital	JOURNAL OF HEALTHCARE ENGINEERING			English	Article								In supply chain literature, supplier evaluation and selection problem is one of the most studied subjects because of the significant roles of suppliers in terms of the chain's sustainability and profitability. Therefore, it is important for organizations to adopt a systematic way to evaluate and select the best supplier according to their respective criteria in today's competitive environment. Mu…	[Akcan, Serap] Suleyman Demirel Univ, Ind Engn, TR-32260 Isparta, Turkey; [Guldes, Meral] Cumhuriyet Univ, Ind Engn, TR-58040 Sivas, Turkey	Guldes, M (corresponding author), Cumhuriyet Univ, Ind Engn, TR-58040 Sivas, Turkey.	mguldes@cumhuriyet.edu.tr		Akcan, Serap/0000-0003-2621-9142; Guldes, Meral/0000-0001-6310-2504				36	8	8	0	6	HINDAWI LTD	LONDON	ADAM HOUSE, 3RD FLR, 1 FITZROY SQ, LONDON, W1T 5HF, ENGLAND	2040-2295	2040-2309		J HEALTHC ENG	J. Healthc. Eng.	OCT 10	2019	2019
J	Rahimi, SA; Archambault, PM; Ravitsky, V; Lemoine, ME; Langlois, S; Forest, JC; Giguere, AMC; Rousseau, F; Dolan, JG; Legare, F				Rahimi, Samira Abbasgholizadeh; Archambault, Patrick M.; Ravitsky, Vardit; Lemoine, Marie-Eve; Langlois, Sylvie; Forest, Jean-Claude; Giguere, Anik M. C.; Rousseau, Francois; Dolan, James G.; Legare, France			An Analytical Mobile App for Shared Decision Making About Prenatal Screening: Protocol for a Mixed Methods Study	JMIR RESEARCH PROTOCOLS			English	Article						shared decision making; multiple criteria decision analysis; analytic hierarchy process; decision aid; prenatal screening; mobile app	DOWN-SYNDROME; HIERARCHY PROCESS; NEEDS-ASSESSMENT; INTERVIEWS; DIAGNOSIS; WOMEN	Background: Decisions about prenatal screening to assess the risk of genetic conditions such as Down syndrome are complex and should be well informed. Moreover, the number of available tests is increasing. Shared decision making (SDM) about testing could be facilitated by decision aids powered by mobile technology. Objective: In this mixed methods study, we aim to (1) assess women's needs and pre…	[Rahimi, Samira Abbasgholizadeh] McGill Univ, Dept Family Med, Montreal, PQ, Canada; [Rahimi, Samira Abbasgholizadeh] Jewish Gen Hosp, Lady Davis Inst Med Res, Montreal, PQ, Canada; [Archambault, Patrick M.; Giguere, Anik M. C.; Legare, France] Univ Laval, Dept Family Med & Emergency Med, Fac Med, Quebec City, PQ, Canada; [Archambault, Patrick M.] Ctr Integre Sante & Serv Sociaux Chaudiere Appala…	Legare, F (corresponding author), Univ Laval, Ctr Rech Soins & Serv Premiere Ligne, 2525 Chemin Canardiere, Quebec City, PQ, Canada.	France.Legare@mfa.ulaval.ca	legare, france/O-6971-2017; Langlois, Sylvie/AAR-7978-2021; Dolan, James/F-7637-2015; Rousseau, Francois/E-5274-2012	legare, france/0000-0002-2296-6696; Archambault, Patrick/0000-0002-5090-6439; Dolan, James/0000-0003-0616-3794; Abbasgholizadeh Rahimi, Samira/0000-0003-3781-1360; Ravitsky, Vardit/0000-0002-7080-8801; Giguere, Anik/0000-0001-9928-7395; Rousseau, Francois/0000-0002-4504-5507	Canadian Institutes of Health Research Personalized Health Catalyst GrantCanadian Institutes of Health Research (CIHR) [RN 322889]	This work is funded by a Canadian Institutes of Health Research Personalized Health Catalyst Grant (RN 322889). FL holds the tier 1 Canada Research Chair in Shared Decision Making and Knowledge Translation. We thank Louisa Blair, Melissa Cote, Titilayo Tatiana Agbadje, and Codjo-Djignefa Djade for their contributions.		40	1	1	0	1	JMIR PUBLICATIONS, INC	TORONTO	130 QUEENS QUAY E, STE 1102, TORONTO, ON M5A 0P6, CANADA	1929-0748			JMIR RES PROTOC	JMIR RES. Protoc.	OCT	2019	8	10
J	Mortimer, D; Iezzi, A; Dickins, M; Johnstone, G; Lowthian, J; Enticott, J; Ogrin, R				Mortimer, Duncan; Iezzi, Angelo; Dickins, Marissa; Johnstone, Georgina; Lowthian, Judy; Enticott, Joanne; Ogrin, Rajna			Using co-creation and multi-criteria decision analysis to close service gaps for underserved populations	HEALTH EXPECTATIONS			English	Article						co-creation; multi-criteria decision analysis; patient-centred policy	HEALTH-CARE; PUBLIC INVOLVEMENT; NATIONAL SAMPLE; BARRIERS; PATIENT; DISPARITIES; ACCESS; IMPACT; INPUT	Background Navigating treatment pathways remains a challenge for populations with complex needs due to bottlenecks, service gaps and access barriers. The application of novel methods may be required to identify and remedy such problems. Objective To demonstrate a novel approach to identifying persistent service gaps, generating potential solutions and prioritizing action. Design Co-creation and m…	[Mortimer, Duncan; Iezzi, Angelo] Monash Univ, Ctr Hlth Econ, Monash Business Sch, Clayton, Vic, Australia; [Dickins, Marissa; Johnstone, Georgina; Lowthian, Judy; Ogrin, Rajna] Bolton Clarke, Bolton Clarke Res Inst, Brisbane, Qld, Australia; [Dickins, Marissa; Enticott, Joanne] Monash Univ, Southern Clin Sch, Dept Psychiat, Southern Synergy,Monash Hlth, Clayton, Vic, Australia; [Lowthian, Judy] …	Mortimer, D (corresponding author), Monash Univ, Ctr Hlth Econ, Clayton, Vic 3800, Australia.	Duncan.mortimer@monash.edu	enticott, joanne C/I-1587-2014; Lowthian, Judy/I-4772-2014	enticott, joanne C/0000-0002-4480-5690; Ogrin, Rajna/0000-0002-4192-7254; Lowthian, Judy/0000-0002-9780-5256	Lord Mayor&apos;s Charitable Foundation [Innovation Grant (Healthy &amp; Cohesive Communities)] Funding Source: Medline			35	0	0	0	1	WILEY	HOBOKEN	111 RIVER ST, HOBOKEN 07030-5774, NJ USA	1369-6513	1369-7625		HEALTH EXPECT	Health Expect.	OCT	2019	22	5
J	Buyukozkan, G; Gocer, F				Buyukozkan, Gulcin; Gocer, Fethullah			Smart medical device selection based on intuitionistic fuzzy Choquet integral	SOFT COMPUTING			English	Article						Intuitionistic fuzzy sets; Choquet integral; Group decision making; Multi-criteria decision making; Smart medical devices	GROUP DECISION-MAKING; BEST-WORST; OPERATORS; METHODOLOGY; ELECTRONICS; DEMATEL; SETS	This paper presents a novel approach for evaluating the smart medical device selection process in a group decision-making setting in an uncertain decision environment. Intuitionistic fuzzy Choquet integral (IFCI) approach is applied to treat the uncertainty and vagueness in the decision-making process. IFCI also considers the interactions among the decision criteria in the data provided by the de…	[Buyukozkan, Gulcin; Gocer, Fethullah] Galatasaray Univ, Ind Engn Dept, TR-34349 Istanbul, Turkey; [Gocer, Fethullah] Kahramanmaras Sutcu Imam Univ, Ind Engn Dept, TR-46040 Kahramanmaras, Turkey	Buyukozkan, G (corresponding author), Galatasaray Univ, Ind Engn Dept, TR-34349 Istanbul, Turkey.	gulcin.buyukozkan@gmail.com; gocer.fethullah@gmail.com	Buyukozkan, Gulcin/AAC-8046-2020; GOCER, FETHULLAH/A-1259-2016	Buyukozkan, Gulcin/0000-0002-2112-3574; GOCER, FETHULLAH/0000-0001-9381-4166	Galatasaray University Research FundGalatasaray University [17.402.004, 18.402.001]	The authors kindly express their appreciation for the support of industrial experts. The authors would like to thank the editor and anonymous reviewers for their valuable comments and suggestions which improved the quality of the paper. This research has received financial support of Galatasaray University Research Fund (Projects Nos. 17.402.004 and 18.402.001).		77	9	9	4	32	SPRINGER	NEW YORK	ONE NEW YORK PLAZA, SUITE 4600, NEW YORK, NY, UNITED STATES	1432-7643	1433-7479		SOFT COMPUT	Soft Comput.	OCT	2019	23	20
J	Pena, A; Bonet, I; Lochmuller, C; Tabares, MS; Piedrahita, CC; Sanchez, CC; Marin, LMG; Gongora, M; Chiclana, F				Pena, Alejandro; Bonet, Isis; Lochmuller, Christian; Tabares, Marta S.; Piedrahita, Carlos C.; Sanchez, Carmen C.; Giraldo Marin, Lillyana Maria; Gongora, Mario; Chiclana, Francisco			A fuzzy ELECTRE structure methodology to assess big data maturity in healthcare SMEs	SOFT COMPUTING			English	Article						Big data; Healthcare; Maturity level; ELECTRE method; Fuzzy methods; Outranking	DECISION-MAKING; MODELS; CRITERIA; WEIGHTS	Advances in technology and an increase in the amount and complexity of data that are generated in healthcare have led to an indispensable revolution in this sector related to big data. Analytics of information based on multimodal clinical data sources requires big data projects. When starting big data projects in the healthcare sector, it is often necessary to assess the maturity of an organizati…	[Pena, Alejandro; Bonet, Isis; Lochmuller, Christian] Univ EIA, Envigado, Colombia; [Tabares, Marta S.] Univ EAFIT, Medellin, Colombia; [Piedrahita, Carlos C.; Sanchez, Carmen C.; Giraldo Marin, Lillyana Maria] Univ Medellin, Medellin, Colombia; [Gongora, Mario; Chiclana, Francisco] De Montfort Univ, Inst Artificial Intelligence, Leicester, Leics, England; [Chiclana, Francisco] Univ Granada, Dept…	Chiclana, F (corresponding author), De Montfort Univ, Inst Artificial Intelligence, Leicester, Leics, England.; Chiclana, F (corresponding author), Univ Granada, Dept Comp Sci & Artificial Intelligence, Granada, Spain.	fjapena@eia.edu.co; isis.bonet@eia.edu.co; christian.lochmuller@eia.edu.co; mtabares@eafit.edu.co; cpiedrahita@udem.edu.co; ccsanchez@udem.edu.co; lmgiraldo@udem.edu.co; mgongora@dmu.ac.uk; inv.chiclana@ugr.es	Piedrahita, Carlos C/J-4596-2016; Chiclana, Francisco/B-9031-2008; Gongora, Mario/AAF-5761-2019; Bonet, Isis/AAC-4440-2021; Giraldo, Lillyana/Q-2857-2019; Chiclana, Francisco/AAL-6926-2021	Piedrahita, Carlos C/0000-0001-5925-9859; Chiclana, Francisco/0000-0002-3952-4210; Bonet, Isis/0000-0002-3031-2334; Giraldo, Lillyana/0000-0003-3496-6455; Gongora, Mario/0000-0002-7135-2092; Pena, Alejandro/0000-0001-9441-9280				50	2	2	1	10	SPRINGER	NEW YORK	233 SPRING ST, NEW YORK, NY 10013 USA	1432-7643	1433-7479		SOFT COMPUT	Soft Comput.	OCT	2019	23	20
J	Singh, A				Singh, Ajwinder			An integrated approach towards ranking hospitals using Fuzzy AHP and ELECTRE-I technique	INTERNATIONAL JOURNAL OF HEALTHCARE MANAGEMENT			English	Article						Healthcare; performance; patient; service quality; fuzzy analytical hierarchical process; ELECTRE-I	SERVICE QUALITY; SATISFACTION; MODEL; PERFORMANCE	Selection of an appropriate hospital for availing medical treatment has become a very tedious task for patients these days. As the service quality of a healthcare unit involves measuring multi-faceted attributes, such as tangibles (infrastructure, apparatus, etc) and in-tangibles (waiting period, doctor expertize, trustworthiness, employee behavior, etc). SERVQUAL methodology has been successfull…	[Singh, Ajwinder] Apeejay Inst Management & Engn Tech Campus, Sch Business Studies, Jalandhar, Punjab, India	Singh, A (corresponding author), Apeejay Inst Management & Engn Tech Campus, Sch Business Studies, Jalandhar, Punjab, India.	ajwinderdhillon@gmail.com						38	0	0	0	6	ROUTLEDGE JOURNALS, TAYLOR & FRANCIS LTD	ABINGDON	2-4 PARK SQUARE, MILTON PARK, ABINGDON OX14 4RN, OXON, ENGLAND	2047-9700	2047-9719		INT J HEALTHCARE MAN	Int. J. Healthcare Manag.	APR 3	2021	14	2
J	Abdel-Basset, M; Mohamed, M				Abdel-Basset, Mohamed; Mohamed, Mai			A novel and powerful framework based on neutrosophic sets to aid patients with cancer	FUTURE GENERATION COMPUTER SYSTEMS-THE INTERNATIONAL JOURNAL OF ESCIENCE			English	Article						Fog computing; Neutrosophic sets; Biomedical data analysis; Cancer disease; Internet of things; Cloud computing	DECISION-MAKING FRAMEWORK; HEALTH-CARE; ENABLING TECHNOLOGIES; THINGS IOT; INTERNET; SYSTEM; MODEL; AHP; WSN	Developments in the internet of things technology (IoT) have greatly influenced the way we live and have been seen in a variety of application areas, including health care. Most of the papers reviewed dealt with some health care services, and there is little scientific literature on the application or implementation of IoT in cancer detection and treatment services. This encouraged us to (re) eva…	[Abdel-Basset, Mohamed; Mohamed, Mai] Zagazig Univ, Fac Comp & Informat, Dept Operat Res, Sharqiyah, Egypt	Abdel-Basset, M (corresponding author), Zagazig Univ, Fac Comp & Informat, Dept Operat Res, Sharqiyah, Egypt.	analyst_mohamed@yahoo.com; mmgafar@zu.edu.eg		Abdel-Basset, Mohamed/0000-0003-1102-1387				70	23	23	1	3	ELSEVIER	AMSTERDAM	RADARWEG 29, 1043 NX AMSTERDAM, NETHERLANDS	0167-739X	1872-7115		FUTURE GENER COMP SY	Futur. Gener. Comp. Syst.	SEP	2019	98
J	Improta, G; Converso, G; Murino, T; Gallo, M; Perrone, A; Romano, M				Improta, Giovanni; Converso, Giuseppe; Murino, Teresa; Gallo, Mose; Perrone, Antonietta; Romano, Maria			Analytic Hierarchy Process (AHP) in Dynamic Configuration as a Tool for Health Technology Assessment (HTA): The Case of Biosensing Optoelectronics in Oncology	INTERNATIONAL JOURNAL OF INFORMATION TECHNOLOGY & DECISION MAKING			English	Article						Analytic hierarchy process; dynamic AHP; health technology assessment; HTA; multicriteria decision-making	SYSTEM DYNAMICS; CARRYING-CAPACITY; DECISION; CARE; CONSISTENCY; RESOURCES; MATRIX; VIEWS	The Analytic Hierarchy Process (AHP) is a methodology, based on both mathematical and psychological approaches, exploited to analyze and solve complex problems, in order to make the best decision. AHP is also widely employed for the evaluation of healthcare systems. It works by splitting the decision problem into a hierarchy of more easily-comprehended sub-problems, each of which can be independe…	[Improta, Giovanni; Perrone, Antonietta] Univ Naples Federico II, Sch Med & Surg, Dept Publ Hlth, Via Pansini 5, I-80131 Naples, Italy; [Converso, Giuseppe; Murino, Teresa; Gallo, Mose] Univ Naples Federico II, Dept Chem Mat & Prod Engn, Piazzale V Tecchio 80, I-80125 Naples, Italy; [Perrone, Antonietta] Univ Hosp AOU Federico II, Clin Engn, Via Pansini 5, I-80131 Naples, Italy; [Romano, Maria] M…	Improta, G (corresponding author), Univ Naples Federico II, Sch Med & Surg, Dept Publ Hlth, Via Pansini 5, I-80131 Naples, Italy.	ing.improta@gmail.com; giuseppe.converso@unina.it; murino@unina.it; mose.gallo@unina.it; antonietta.perrone@unina.it; mariar@unicz.it	Giovanni, Improta/N-9126-2015	Giovanni, Improta/0000-0002-9485-1687				45	4	4	2	7	WORLD SCIENTIFIC PUBL CO PTE LTD	SINGAPORE	5 TOH TUCK LINK, SINGAPORE 596224, SINGAPORE	0219-6220	1793-6845		INT J INF TECH DECIS	Int. J. Inf. Technol. Decis. Mak.	SEP	2019	18	5
J	Singh, S; Kumar, A				Singh, Samarjit; Kumar, Abhishek			Selection of Core-shell Material-based Electromagnetic Wave Absorbers in 2-18 GHz using TOPSIS and VIKOR Ranking Methods	DEFENCE SCIENCE JOURNAL			English	Article						Electromagnetic wave absorber; Core-shell materials; AHP; TOPSIS; VIKOR	MICROWAVE-ABSORPTION PROPERTIES; DECISION-MAKING; COMPOSITES; FABRICATION; ZNO	Electromagnetic (EM) wave has become an integral part of this electronics dominated era with extensive application in wireless communication, health care, and military applications. This has led to the development of EM wave absorbers for camouflaging the military warheads from the enemy radar tracking systems. The development of these absorbers requires considerable resources viz. time, energy, …	[Singh, Samarjit; Kumar, Abhishek] Motilal Nehru Natl Inst Technol Allahabad, Dept Appl Mech, Prayagraj 211004, India	Kumar, A (corresponding author), Motilal Nehru Natl Inst Technol Allahabad, Dept Appl Mech, Prayagraj 211004, India.	abhishek@mnnit.ac.in	Kumar, Abhishek/AAC-2951-2020; Singh, Samarjit/AAO-9865-2021	Kumar, Abhishek/0000-0001-7302-8301; SINGH, SAMARJIT/0000-0002-2764-7037				28	3	3	0	2	DEFENCE SCIENTIFIC INFORMATION DOCUMENTATION CENTRE	DELHI	METCALFE HOUSE, DELHI 110054, INDIA	0011-748X	0976-464X		DEFENCE SCI J	Def. Sci. J.	SEP	2019	69	5			SI
J	Ben Hassen, M; Turki, M; Gargouri, F				Ben Hassen, Mariam; Turki, Mohamed; Gargouri, Faiez			A Multi-criteria Evaluation Approach for Selecting a Sensitive Business Process Modeling Language for Knowledge Management	JOURNAL ON DATA SEMANTICS			English	Article						Knowledge management; Business process modeling; Sensitive business process; Core ontologies; Modeling languages; Multi-criteria decision-making approach	EXTENDING BPMN; ONTOLOGY	In an organizational context, the modeling and representation of sensitive business processes (SBPs) have become an effective way of managing and developing organization's knowledge that needs to be capitalized. These processes are characterized by a high complexity and dynamism in their execution, high number of critical activities with intensive acquisition, sharing, storage and (re)use of very…	[Ben Hassen, Mariam; Turki, Mohamed; Gargouri, Faiez] Univ Sfax, MIRACL Lab, ISIMS, BP 242, Sfax 3021, Tunisia	Ben Hassen, M (corresponding author), Univ Sfax, MIRACL Lab, ISIMS, BP 242, Sfax 3021, Tunisia.	mariem.benhassen@isims.usf.tn; mohamed.turki@isims.usf.tn; faiez.gargouri@isims.usf.tn						78	4	4	1	10	SPRINGER HEIDELBERG	HEIDELBERG	TIERGARTENSTRASSE 17, D-69121 HEIDELBERG, GERMANY	1861-2032	1861-2040		J DATA SEMANT	J. Data Semant.	SEP	2019	8	3
J	Perez-Surio, AF; Gimeno-Gracia, M; Lopez, MAA; Samanes, MAS; Jario, MDP; Gomez, MDS				Frutos Perez-Surio, Alberto; Gimeno-Gracia, Mercedes; Alcacera Lopez, Ma Aranzazu; Sagredo Samanes, Ma Asuncion; Pardo Jario, Ma del Puerto; Salvador Gomez, Ma del Transito			Systematic review for the development of a pharmaceutical and medical products prioritization framework	JOURNAL OF PHARMACEUTICAL POLICY AND PRACTICE			English	Review						Pharmaceuticals; Medical products; Health technology assessment; Decision-making; Health priorities; Criteria resource allocation	HEALTH TECHNOLOGY-ASSESSMENT; MULTICRITERIA DECISION-ANALYSIS; CARE; CRITERIA; POLICY; HTA	ObjectiveTo identify and analyze the criteria, approaches, and conceptual frameworks, used for national/international priority setting.Data sourcesWe performed a search of the main biomedical databases (Medline/PubMed, Embase, Centre for Reviews and Dissemination, and Cochrane), and we reviewed assessment agency websites, among other sources.Study designAn systematic review of the literature was …	[Frutos Perez-Surio, Alberto; Gimeno-Gracia, Mercedes; Alcacera Lopez, Ma Aranzazu; Sagredo Samanes, Ma Asuncion; Pardo Jario, Ma del Puerto; Salvador Gomez, Ma del Transito] Univ Clin Hosp Lozano Blesa, Dept Hosp Pharm, Avda San Juan Bosco 15, Zaragoza 50009, Spain; [Frutos Perez-Surio, Alberto] Univ Zaragoza, Dept Microbiol Prevent Med & Publ Hlth, C Domingo Miral S-N, Zaragoza 50009, Spain; [G…	Perez-Surio, AF (corresponding author), Univ Clin Hosp Lozano Blesa, Dept Hosp Pharm, Avda San Juan Bosco 15, Zaragoza 50009, Spain.; Perez-Surio, AF (corresponding author), Univ Zaragoza, Dept Microbiol Prevent Med & Publ Hlth, C Domingo Miral S-N, Zaragoza 50009, Spain.	ajfrutos@salud.aragon.es	Perez-Surio, Alberto Frutos/A-5640-2018	Perez-Surio, Alberto Frutos/0000-0001-9962-3387				29	0	0	0	0	SPRINGERNATURE	LONDON	CAMPUS, 4 CRINAN ST, LONDON, N1 9XW, ENGLAND		2052-3211		J PHARM POLICY PRACT	J. Pharm. Policy Pract.	AUG 21	2019	12	1
J	Badia, X; Chugani, D; Abad, MR; Arias, P; Guillen-Navarro, E; Jarque, I; Posada, M; Vitoria, I; Poved, JL				Badia, Xavier; Chugani, Divya; Reyes Abad, Maria; Arias, Patricia; Guillen-Navarro, Encarnacion; Jarque, Isidro; Posada, Manuel; Vitoria, Isidro; Luis Poved, Jose			Development and validation of an MCDA framework for evaluation and decision-making of orphan drugs in Spain	EXPERT OPINION ON ORPHAN DRUGS			English	Article						Decision-making; drug evaluation; orphan drugs; multi-criteria decision analysis; MCDA; rare-diseases; Spanish healthcare system	RARE DISEASES; EVIDEM FRAMEWORK; CRITERIA; HTA	Introduction: To develop a reflective multi-criteria decision analysis (MCDA) framework with relevant criteria that allows evaluation, positioning, and aids in decision-making of Orphan Drugs (ODs) at the national level in Spain. Areas covered: The framework was developed following the EVIDEM methodology. The study was conducted in two phases. In the first phase, the literature search was perform…	[Badia, Xavier; Chugani, Divya] Omakase Consulting SL, Barcelona, Spain; [Reyes Abad, Maria] Hosp Univ Miguel Servet, Serv Farm, Zaragoza, Spain; [Arias, Patricia] Spanish Federat Rare Dis FEDER, Madrid, Spain; [Guillen-Navarro, Encarnacion] Univ Murcia, Hosp Univ Virgen de la Arrixaca, Serv Pediat, Secc Genet Med,IMIB Arrixaca, Murcia, Spain; [Guillen-Navarro, Encarnacion; Posada, Manuel] ISCIII…	Poved, JL (corresponding author), Hosp Univ & Politecn La Fe, Ave Fernando Abril Martorell 106, Valencia 46026, Spain.	poveda_josand@gva.es	Posada, Manuel/C-3832-2008	Posada, Manuel/0000-0002-8372-4180	Takeda Pharmaceutical Company LimitedTakeda Pharmaceutical Company Ltd	This paper presents independent research funded by Takeda Pharmaceutical Company Limited. The funding agreement ensured the authors' independence in designing the study, interpreting the data, and writing and publishing the report.		31	2	2	0	4	TAYLOR & FRANCIS LTD	ABINGDON	2-4 PARK SQUARE, MILTON PARK, ABINGDON OR14 4RN, OXON, ENGLAND	2167-8707			EXPERT OPIN ORPHAN D	Exp. Opin. Orphan Drugs	AUG 14	2019	7	7-8
J	Chen, TY				Chen, Ting-Yu			A novel VIKOR method with an application to multiple criteria decision analysis for hospital-based post-acute care within a highly complex uncertain environment	NEURAL COMPUTING & APPLICATIONS			English	Article						Post-acute care; Multiple criteria decision analysis; Interval-valued Pythagorean fuzzy set; Compromise solution; VIKOR; Comparative analysis	PYTHAGOREAN MEMBERSHIP GRADES; FUZZY ENVIRONMENT; ACCURACY FUNCTION; IDEAL SOLUTIONS; PREFERENCE; SELECTION; DISTANCE; SYSTEM	Post-acute care (PAC) is an interdisciplinary healthcare service used to assist in returning patients to their community after they receive acute medical services. To establish a fully developed PAC service model, the National Health Insurance Administration in Taiwan attempts to recruit professional medical service institutions (consisting of medical centers and regional and district hospitals) …	[Chen, Ting-Yu] Chang Gung Univ, Coll Management, Grad Inst Business & Management, 259,Wenhua 1st Rd, Taoyuan 33302, Taiwan; [Chen, Ting-Yu] Chang Gung Univ, Coll Management, Dept Ind & Business Management, Taoyuan, Taiwan; [Chen, Ting-Yu] Linkou Chang Gung Mem Hosp, Dept Neurol, Div Cerebrovasc Dis, Taoyuan, Taiwan	Chen, TY (corresponding author), Chang Gung Univ, Coll Management, Grad Inst Business & Management, 259,Wenhua 1st Rd, Taoyuan 33302, Taiwan.; Chen, TY (corresponding author), Chang Gung Univ, Coll Management, Dept Ind & Business Management, Taoyuan, Taiwan.; Chen, TY (corresponding author), Linkou Chang Gung Mem Hosp, Dept Neurol, Div Cerebrovasc Dis, Taoyuan, Taiwan.	tychen@mail.cgu.edu.tw	, Ting-Yu/AAC-7043-2019	, Ting-Yu/0000-0002-2171-4139	Taiwan Ministry of Science and Technology [MOST 105-2410-H-182-007-MY3]; Chang Gung Memorial HospitalChang Gung Memorial Hospital [BMRP 574, CMRPD2F0202]	The author acknowledges the assistance of the respected editor and the anonymous referees for their insightful and constructive comments, which helped to improve the overall quality of the paper. The author is grateful for grant funding support from the Taiwan Ministry of Science and Technology (MOST 105-2410-H-182-007-MY3) and Chang Gung Memorial Hospital (BMRP 574 and CMRPD2F0202) during the st…		60	18	18	2	15	SPRINGER LONDON LTD	LONDON	236 GRAYS INN RD, 6TH FLOOR, LONDON WC1X 8HL, ENGLAND	0941-0643	1433-3058		NEURAL COMPUT APPL	Neural Comput. Appl.	AUG	2019	31	8
J	Vogler, S				Vogler, Sabine			Fair prices for medicines? Exploring competent authorities' and public payers' preferences on pharmaceutical policies	EMPIRICA			English	Article; Proceedings Paper	100th Annual Meeting of the Austrian-Economic-Association	MAY 11-12, 2018	TU Wien, Vienna, AUSTRIA	TU Wien, Inst Stat & Math Methods Econ, Res Grp Econ, OAW, Vienna Univ Demog, Inst Adv Studies, Res Grp Hlth & Hlth Policy, Austrian Econ Assoc	TU Wien	Medicines; Europe; Pharmaceutical policies; External price referencing; MCDA; Pricing	MANAGED ENTRY AGREEMENTS; EUROPEAN COUNTRIES; CANCER DRUGS; ACCESS; HEALTH; IMPACT; INTERVENTIONS; EXPERIENCES; DISCOUNTS; MARKETS	The study aimed to explore the priorities of authorities and payers related to policy options for pharmaceutical pricing and reimbursement and to understand the rationale of their preferences. Representatives of competent authorities for pharmaceutical pricing and reimbursement and public payers of the 28 EU Member States were invited to express their preferences of 16 pharmaceutical policy measu…	[Vogler, Sabine] Gesundheit Osterreich GmbH GOG, Austrian Publ Hlth Inst, WHO Collaborating Ctr Pharmaceut Pricing & Reimbu, Pharmacoecon Dept, Stubenring 6, A-1010 Vienna, Austria	Vogler, S (corresponding author), Gesundheit Osterreich GmbH GOG, Austrian Publ Hlth Inst, WHO Collaborating Ctr Pharmaceut Pricing & Reimbu, Pharmacoecon Dept, Stubenring 6, A-1010 Vienna, Austria.	sabine.vogler@goeg.at			European CommissionEuropean CommissionEuropean Commission Joint Research Centre; Austrian Federal Ministry of Labour, Social Affairs, Health and Consumer Protection	Part 1 of the research presented in this article (online survey and MCDA) was based on European Commission funding within the framework of Public Health Programme of the European Union. The sponsor of the study was not involved in the author's decision to produce and submit the article for publication. No separate funding was provided for the writing of the manuscript. Part 2 of the research was …		81	4	4	1	14	SPRINGER	DORDRECHT	VAN GODEWIJCKSTRAAT 30, 3311 GZ DORDRECHT, NETHERLANDS	0340-8744	1573-6911		EMPIRICA	Empirica	AUG	2019	46	3			SI
J	Lakhani, A; Zeeman, H; Wright, CJ; Watling, DP; Smith, D; Islam, R				Lakhani, Ali; Zeeman, Heidi; Wright, Courtney J.; Watling, David P.; Smith, Dianne; Islam, Rafikul			Stakeholder priorities for inclusive accessible housing: A systematic review and multicriteria decision analysis	JOURNAL OF MULTI-CRITERIA DECISION ANALYSIS			English	Review						analytic hierarchy process; community engagement; disability; inclusive housing; systematic review	ANALYTIC HIERARCHY PROCESS; MULTIPLE-SCLEROSIS; DISABILITY; EMPLOYMENT; HEALTH; ADULTS; PERSPECTIVE; PROVISION; WORKING; CONTEXT	The lack of inclusive, accessible housing that meets the needs of people with physical and cognitive disability is a global issue. The inadequacy of inclusive housing development is partly a result of divergent priorities and poor coordination between housing, health, and disability sector stakeholders-public and private developers, designers, architects, occupational therapists, and disability s…	[Lakhani, Ali; Zeeman, Heidi; Wright, Courtney J.; Watling, David P.] Griffith Univ, Hopkins Ctr, Menzies Hlth Inst Queensland, L08 1-69,Univ Dr, Logan, Qld 4131, Australia; [Smith, Dianne] Curtin Univ, Sch Design & Built Environm, Perth, WA, Australia; [Islam, Rafikul] Int Islamic Univ Malaysia, Fac Econ & Management Sci, Kuala Lumpur, Malaysia	Lakhani, A (corresponding author), Griffith Univ, Hopkins Ctr, Menzies Hlth Inst Queensland, L08 1-69,Univ Dr, Logan, Qld 4131, Australia.	a.lakhani@griffith.edu.au		Lakhani, Ali/0000-0003-3209-7831; Islam, Rafikul/0000-0002-4272-3085	Motor Accident Insurance Commission Queensland; Australian Research CouncilAustralian Research Council [LP140100446]	Motor Accident Insurance Commission Queensland; Australian Research Council, Grant/Award Number: LP140100446		51	3	3	1	8	WILEY	HOBOKEN	111 RIVER ST, HOBOKEN 07030-5774, NJ USA	1057-9214	1099-1360		J MULTI-CRITERIA DEC	J. Multi-Criteria Decis. Anal.	JAN	2020	27	1-2
J	Patel, AB; Desai, TN				Patel, Ashish Bhanabhai; Desai, Tushar N.			A systematic review and meta-analysis of recent developments in sustainable supply chain management	INTERNATIONAL JOURNAL OF LOGISTICS-RESEARCH AND APPLICATIONS			English	Review						Sustainable supply chain management; literature review; supply chain; structured review; meta-analysis	LEAN 6 SIGMA; DYNAMIC CAPABILITIES; CONCEPTUAL-FRAMEWORK; SUCCESS FACTORS; GREEN; IMPLEMENTATION; PERFORMANCE; BARRIERS; ADOPTION; REQUIREMENTS	The existing literature reviews on sustainable supply chain management (SSCM) lack in portraying the recent developments, possible application areas and the importance of SSCM in the development of nations' industrial economy. The main aim of this article is to explore the emerging aspects, present trends and conduct the meta-analysis by performing a systematic review of the available SSCM litera…	[Patel, Ashish Bhanabhai; Desai, Tushar N.] SV Natl Inst Technol, Dept Mech Engn, Surat, India	Patel, AB (corresponding author), SV Natl Inst Technol, Dept Mech Engn, Surat, India.	mr.ashish.mech@gmail.com						82	16	16	7	62	TAYLOR & FRANCIS LTD	ABINGDON	2-4 PARK SQUARE, MILTON PARK, ABINGDON OR14 4RN, OXON, ENGLAND	1367-5567	1469-848X		INT J LOGIST-RES APP	Int. J. Logist.-Res. Appl.	JUL 4	2019	22	4
J	Adar, T; Delice, EK				Adar, Tuba; Delice, Elif Kilic			New integrated approaches based on MC-HFLTS for healthcare waste treatment technology selection	JOURNAL OF ENTERPRISE INFORMATION MANAGEMENT			English	Article						MCDM; Healthcare waste management; MABAC; Hesitant fuzzy linguistic term set; MAIRCA	DECISION-MAKING APPROACH; FUZZY; ALTERNATIVES; PERFORMANCE; LOCATION; MODEL	Purpose Selecting the most appropriate healthcare waste treatment technology (HCWTT) is an uncertain and complex decision-making problem because there exist more than one alternative and many conflicting qualitative and quantitative criteria. However, the use of fuzzy and comparative values, instead of specific crisp values, provides more accurate results, so that the alternatives may be evaluate…	[Adar, Tuba; Delice, Elif Kilic] Ataturk Univ, Dept Ind Engn, Erzurum, Turkey	Adar, T (corresponding author), Ataturk Univ, Dept Ind Engn, Erzurum, Turkey.	tuba.adar@atauni.edu.tr						46	6	6	1	19	EMERALD GROUP PUBLISHING LTD	BINGLEY	HOWARD HOUSE, WAGON LANE, BINGLEY BD16 1WA, W YORKSHIRE, ENGLAND	1741-0398	1758-7409		J ENTERP INF MANAG	J. Enterp. Inf. Manag.	JUL 3	2019	32	4
J	Eren, E; Tuzkaya, UR				Eren, Emre; Tuzkaya, Umut Rifat			Occupational health and safety-oriented medical waste management: A case study of Istanbul	WASTE MANAGEMENT & RESEARCH			English	Article						Medical waste; healthcare waste; medical waste logistics; medical waste management; analytic hierarchy process; safety scores	MULTICRITERIA DECISION-MAKING; ANALYTIC HIERARCHY PROCESS; RISK ANALYSIS; DISPOSAL; AHP; GENERATION; SELECTION	The outstanding pace of technological development around the world coupled with increasing population and rapid urbanization have brought along an ever-increasing demand for healthcare services. This trend results in an increasing amount and variety of medical wastes. Accordingly, the issue of effective collection, transportation and disposal of medical wastes, specifically in large cities, has b…	[Eren, Emre; Tuzkaya, Umut Rifat] Yildiz Tech Univ, Dept Ind Engn, Istanbul, Turkey	Eren, E (corresponding author), Beykent Univ, Vocat Sch Higher Educ, Dept Med Serv & Tech, TR-34500 Buyukcekmece Istanbul, Turkey.	emreeren@beykent.edu.tr	tuzkaya, umut/AAY-2553-2020	TUZKAYA, UMUT RIFAT/0000-0003-3933-7906				23	6	6	4	22	SAGE PUBLICATIONS LTD	LONDON	1 OLIVERS YARD, 55 CITY ROAD, LONDON EC1Y 1SP, ENGLAND	0734-242X	1096-3669		WASTE MANAGE RES	Waste Manage. Res.	SEP	2019	37	9
J	Salari, M; Rakhshandehroo, GR; Nikoo, MR				Salari, Marjan; Rakhshandehroo, Gholam Reza; Nikoo, Mohammad Reza			DEVELOPING MULTI-CRITERIA DECISION ANALYSIS AND TAGUCHI METHOD TO OPTIMIZE CIPROFLOXACIN REMOVAL FROM AQUEOUS PHASE	ENVIRONMENTAL ENGINEERING AND MANAGEMENT JOURNAL			English	Article						analytic hierarchy process; ciprofloxacin; homogeneous Fenton process; multi-criteria decision analysis; Taguchi method	ANALYTIC HIERARCHY PROCESS; WASTE-WATER; FENTON PROCESS; EXPERIMENTAL-DESIGN; OXIDATION PROCESS; HEALTH-CARE; DEGRADATION; BIODEGRADABILITY; AMOXICILLIN; IMPROVEMENT	In this research, optimization of Homogeneous Fenton process was performed using Multi-Criteria Decision Analysis (MCDA) and Taguchi method to remove Ciprofloxacin (CIP) from an aqueous phase. Analytic Hierarchy Process (AHP) is one of the most comprehensive systems designed for multi-criteria decision making. In this study, paired comparisons based on the AHP method were performed for three crit…	[Salari, Marjan; Rakhshandehroo, Gholam Reza; Nikoo, Mohammad Reza] Shiraz Univ, Dept Civil & Environm Engn, Shiraz, Iran	Salari, M (corresponding author), Shiraz Univ, Dept Civil & Environm Engn, Shiraz, Iran.	M.salari@shirazu.ac.ir	Nikoo, Mohammad Reza/AAL-4218-2020	Nikoo, Mohammad Reza/0000-0002-3740-4389; Salari, Marjan/0000-0003-1742-0485				47	0	0	0	0	GH ASACHI TECHNICAL UNIV IASI	IASI	71 MANGERON BLVD, IASI, 700050, ROMANIA	1582-9596	1843-3707		ENVIRON ENG MANAG J	Environ. Eng. Manag. J.	JUL	2019	18	7
J	Rouyendegh, BD; Oztekin, A; Ekong, J; Dag, A				Rouyendegh, Babak Daneshvar; Oztekin, Asil; Ekong, Joseph; Dag, Ali			Measuring the efficiency of hospitals: a fully-ranking DEA-FAHP approach	ANNALS OF OPERATIONS RESEARCH			English	Article						Data envelopment analysis (DEA); Multi-criteria decision making; Analytic hierarchy process (AHP); Fuzzy logic; Healthcare analytics	DECISION-MAKING; UNITS	The goal of this study is to present a DEA-based fuzzy multi-criteria decision making model for firms in the health care industry in order to enhance their business performance. The study demonstrates a real-life use of the proposed model, mainly designed for hospitals. Data envelopment analysis enhanced with fuzzy analytic hierarchy process are collectively utilized to quantify the data and stru…	[Rouyendegh, Babak Daneshvar] Atilim Univ, Dept Ind Engn, TR-06836 Ankara, Turkey; [Rouyendegh, Babak Daneshvar; Ekong, Joseph] Auburn Univ, Dept Ind & Syst Engn, Auburn, AL 36849 USA; [Oztekin, Asil] Univ Massachusetts Lowell, Biomed Engn & Biotechnol Program, Dept Operat & Informat Syst, One Univ Ave, Lowell, MA 01854 USA; [Dag, Ali] Univ South Dakota, Beacom Sch Business, Dept Decis Sci, Vermi…	Oztekin, A (corresponding author), Univ Massachusetts Lowell, Biomed Engn & Biotechnol Program, Dept Operat & Informat Syst, One Univ Ave, Lowell, MA 01854 USA.	Asil_Ozteldn@uml.edu	Erdebilli, Babek/L-5982-2013	Erdebilli, Babek/0000-0001-8860-3903				34	34	34	6	29	SPRINGER	DORDRECHT	VAN GODEWIJCKSTRAAT 30, 3311 GZ DORDRECHT, NETHERLANDS	0254-5330	1572-9338		ANN OPER RES	Ann. Oper. Res.	JUL	2019	278	1-2			SI
J	Mohammed, KI; Zaidan, AA; Zaidan, BB; Albahri, OS; Alsalem, MA; Albahri, AS; Hadi, A; Hashim, M				Mohammed, K. I.; Zaidan, A. A.; Zaidan, B. B.; Albahri, O. S.; Alsalem, M. A.; Albahri, A. S.; Hadi, Ali; Hashim, M.			Real-Time Remote-Health Monitoring Systems: a Review on Patients Prioritisation for Multiple-Chronic Diseases, Taxonomy Analysis, Concerns and Solution Procedure	JOURNAL OF MEDICAL SYSTEMS			English	Review						Healthcare services; Remote health monitoring system; Sensor; Priority; Triage; Chronic disease; Multiple chronic diseases	MULTICRITERIA DECISION-ANALYSIS; DATA AGGREGATION; MANAGEMENT PROTOCOL; SELECTION PROBLEM; REASONING SYSTEM; DATA ANALYTICS; CARE SERVICES; FRAMEWORK; MOBILE; DESIGN	Remotely monitoring a patient's condition is a serious issue and must be addressed. Remote health monitoring systems (RHMS) in telemedicine refers to resources, strategies, methods and installations that enable doctors or other medical professionals to work remotely to consult, diagnose and treat patients. The goal of RHMS is to provide timely medical services at remote areas through telecommunic…	[Mohammed, K. I.; Zaidan, A. A.; Zaidan, B. B.; Albahri, O. S.; Hashim, M.] Univ Pendidikan Sultan Idris, Dept Comp, Tanjong Malim, Perak, Malaysia; [Alsalem, M. A.] Univ Mosul, Coll Adm & Econ, Mosul, Iraq; [Albahri, A. S.] Univ Informat Technol & Commun, Coll Engn, Baghdad, Iraq; [Hadi, Ali] Presidency Minist, Estab Martyrs, Baghdad, Iraq	Zaidan, AA (corresponding author), Univ Pendidikan Sultan Idris, Dept Comp, Tanjong Malim, Perak, Malaysia.	khalid_ib81@yahoo.com; aws.alaa@gmail.com; bilalbahaa@fskik.upsi.edu.my; osamahsh89@gmail.com; mohammed.asum@gmail.com; ahmed.bahri1978@gmail.com; alihadi.mohsin@gmail.com; mashitoh.hashim@fskik.upsi.edu.my	Albahri, Osamah Shihab/D-5150-2018; Mohammed, Khalid Ibrahim Mohammed K. I./AAC-8428-2020; Mohsin, Ali/A-1386-2019; Albahri, A.S./E-7428-2018; Alsalem, M.A/AAA-2893-2020; zaidan, bilal/AAJ-7841-2021; zaidan, aws alaa/F-7289-2010	Albahri, Osamah Shihab/0000-0002-7844-3990; Mohsin, Ali/0000-0001-7673-472X; Albahri, A.S./0000-0003-3335-457X; Alsalem, M.A/0000-0001-7286-0892; zaidan, aws alaa/0000-0001-6090-0391; IBRAHIM, KHALID/0000-0001-7214-5258	Universiti Pendidikan Sultan Idris [FRGS/2016-0066-109-02]	This study was funded by Universiti Pendidikan Sultan Idris, under grant FRGS/2016-0066-109-02.		257	34	34	0	9	SPRINGER	NEW YORK	233 SPRING ST, NEW YORK, NY 10013 USA	0148-5598	1573-689X		J MED SYST	J. Med. Syst.	JUL	2019	43	7
J	Almahdi, EM; Zaidan, AA; Zaidan, BB; Alsalem, MA; Albahri, OS; Albahri, AS				Almahdi, E. M.; Zaidan, A. A.; Zaidan, B. B.; Alsalem, M. A.; Albahri, O. S.; Albahri, A. S.			Mobile-Based Patient Monitoring Systems: A Prioritisation Framework Using Multi-Criteria Decision-Making Techniques	JOURNAL OF MEDICAL SYSTEMS			English	Article						Mobile patient monitoring system; Multicriteria decision-making technique; VIKOR; BWM	HEALTH-CARE; BEST-WORST; COHERENT TAXONOMY; SELECTION PROBLEM; METHODOLOGY; CONTEXT; MCDM; SECURE; VIKOR; APPS	This study presents a prioritisation framework for mobile patient monitoring systems (MPMSs) based on multicriteria analysis in architectural components. This framework selects the most appropriate system amongst available MPMSs for the telemedicine environment. Prioritisation of MPMSs is a challenging task due to (a) multiple evaluation criteria, (b) importance of criteria, (c) data variation an…	[Almahdi, E. M.; Zaidan, A. A.; Zaidan, B. B.; Alsalem, M. A.; Albahri, O. S.] Univ Mosul, Dept Management Informat Syst, Coll Adm & Econ, Mosul, Iraq; [Albahri, A. S.] Univ Informat Technol & Commun, Coll Engn, Baghdad, Iraq	Zaidan, AA (corresponding author), Univ Mosul, Dept Management Informat Syst, Coll Adm & Econ, Mosul, Iraq.	esam.motasher@gmail.com; aws.alaa@gmail.com; bilalbahaa@fskik.upsi.edu.my; mohammed.asum@gmail.com; osamahsh89@gmail.com; ahmed.bahri1978@gmail.com	Albahri, Osamah Shihab/D-5150-2018; zaidan, bilal/AAJ-7841-2021; Albahri, A.S./E-7428-2018; Alsalem, M.A/AAA-2893-2020; zaidan, aws alaa/F-7289-2010	Albahri, Osamah Shihab/0000-0002-7844-3990; Albahri, A.S./0000-0003-3335-457X; Alsalem, M.A/0000-0001-7286-0892; zaidan, aws alaa/0000-0001-6090-0391				96	24	24	1	6	SPRINGER	NEW YORK	233 SPRING ST, NEW YORK, NY 10013 USA	0148-5598	1573-689X		J MED SYST	J. Med. Syst.	JUL	2019	43	7
J	Wagner, M; Samaha, D; Casciano, R; Brougham, M; Abrishami, P; Petrie, C; Avouac, B; Mantovani, L; Sarria-Santamera, A; Kind, P; Schlander, M; Tringali, M				Wagner, Monika; Samaha, Dima; Casciano, Roman; Brougham, Matthew; Abrishami, Payam; Petrie, Charles; Avouac, Bernard; Mantovani, Lorenzo; Sarria-Santamera, Antonio; Kind, Paul; Schlander, Michael; Tringali, Michele			Moving Towards Accountability for Reasonableness - A Systematic Exploration of the Features of Legitimate Healthcare Coverage Decision-Making Processes Using Rare Diseases and Regenerative Therapies as a Case Study	INTERNATIONAL JOURNAL OF HEALTH POLICY AND MANAGEMENT			English	Article						Accountability for Reasonableness; Rare Diseases; Multicriteria Decision Analysis; Cost-Effectiveness Analysis	HTA ENHANCING FAIRNESS; ULTRA-ORPHAN DRUGS; TECHNOLOGY-ASSESSMENT; COST-EFFECTIVENESS; VALUE JUDGMENTS; ANALYSIS MCDA; CELL THERAPY; BLACK-BOX; REIMBURSEMENT; CRITERIA	Background: The accountability for reasonableness (A4R) framework defines 4 conditions for legitimate healthcare coverage decision processes: Relevance, Publicity, Appeals, and Enforcement. The aim of this study was to reflect on how the diverse features of decision-making processes can be aligned with A4R conditions to guide decision-making towards legitimacy. Rare disease and regenerative thera…	[Wagner, Monika; Brougham, Matthew] Analyt Laser, Montreal, PQ, Canada; [Samaha, Dima] Analyt Laser, London, England; [Casciano, Roman] Analyt Laser, New York, NY USA; [Abrishami, Payam] Natl Hlth Care Inst ZIN, Diemen, Netherlands; [Petrie, Charles] Pfizer Inc, New York, NY USA; [Avouac, Bernard] Univ Liege, Liege, Belgium; [Mantovani, Lorenzo] Univ Milano Bicocca, Ctr Publ Hlth Res, Milan, Ital…	Wagner, M (corresponding author), Analyt Laser, Montreal, PQ, Canada.	mtinwagner@yahoo.ca	Sarria-Santamera, Antonio/AAE-1556-2019; Mantovani, Lorenzo Giovanni/AAC-4263-2021	Sarria-Santamera, Antonio/0000-0001-5734-7468; Wagner, Monika/0000-0002-7654-1175	Pfizer Inc., New York City, NY, USA	This work was supported by Pfizer Inc., New York City, NY, USA. The funder reviewed the panel workshop manual and the manuscript and approved the manuscript submission.		91	3	3	0	2	KERMAN UNIV MEDICAL SCIENCES	KERMAN	JAHAD BLVD, KERMAN, 7619813159, IRAN		2322-5939		INT J HEALTH POLICY	Int. J. Health Policy Manag.	JUL	2019	8	7
J	Almahdi, EM; Zaidan, AA; Zaidan, BB; Alsalem, MA; Albahri, OS; Albahri, AS				Almahdi, E. M.; Zaidan, A. A.; Zaidan, B. B.; Alsalem, M. A.; Albahri, O. S.; Albahri, A. S.			Mobile Patient Monitoring Systems from a Benchmarking Aspect: Challenges, Open Issues and Recommended Solutions	JOURNAL OF MEDICAL SYSTEMS			English	Review						Multi-criteria analysis; Evaluation and benchmark; Mobile patient monitoring systems (MPMSs)	MULTICRITERIA DECISION-ANALYSIS; HEALTH-CARE; BEST-WORST; COHERENT TAXONOMY; SELECTION PROBLEM; VIKOR METHOD; FRAMEWORK; CONTEXT; MCDM; TELEMEDICINE	This paper presents comprehensive insights into mobile patient monitoring systems (MPMSs) from evaluation and benchmarking aspects on the basis of two critical directions. The current evaluation criteria of MPMSs based on the architectural components of MPMSs and possible solutions are discussed. This review highlights four serious issues, namely, multiple evaluation criteria, criterion importanc…	[Almahdi, E. M.; Zaidan, A. A.; Zaidan, B. B.; Albahri, O. S.] Univ Pendidikan Sultan Idris, Dept Comp, Tanjong Malim, Perak, Malaysia; [Alsalem, M. A.] Univ Mosul, Coll Adm & Econ, Mosul, Iraq; [Albahri, A. S.] Univ Informat Technol & Commun, Coll Engn, Baghdad, Iraq	Zaidan, AA (corresponding author), Univ Pendidikan Sultan Idris, Dept Comp, Tanjong Malim, Perak, Malaysia.	esam.motasher@gmail.com; aws.alaa@gmail.com; bilalbahaa@fskik.upsi.edu.my; mohammed.asum@gmail.com; osamahsh89@gmail.com; ahmed.bahri1978@gmail.com	Alsalem, M.A/AAA-2893-2020; zaidan, bilal/AAJ-7841-2021; Albahri, Osamah Shihab/D-5150-2018; zaidan, aws alaa/F-7289-2010; Albahri, A.S./E-7428-2018	Alsalem, M.A/0000-0001-7286-0892; Albahri, Osamah Shihab/0000-0002-7844-3990; zaidan, aws alaa/0000-0001-6090-0391; Albahri, A.S./0000-0003-3335-457X				140	26	26	1	10	SPRINGER	NEW YORK	233 SPRING ST, NEW YORK, NY 10013 USA	0148-5598	1573-689X		J MED SYST	J. Med. Syst.	JUL	2019	43	7
J	Alsalem, MA; Zaidan, AA; Zaidan, BB; Albahri, OS; Alamoodi, AH; Albahri, AS; Mohsin, AH; Mohammed, KI				Alsalem, M. A.; Zaidan, A. A.; Zaidan, B. B.; Albahri, O. S.; Alamoodi, A. H.; Albahri, A. S.; Mohsin, A. H.; Mohammed, K. I.			Multiclass Benchmarking Framework for Automated Acute Leukaemia Detection and Classification Based on BWM and Group-VIKOR	JOURNAL OF MEDICAL SYSTEMS			English	Article						Classification; Acute leukaemia; BWM; VIKOR; Multiclass evaluation; Benchmarking	COHERENT TAXONOMY; GENE SELECTION; BEST-WORST; MULTICRITERIA ANALYSIS; CANCER CLASSIFICATION; FEATURE-EXTRACTION; DECISION-ANALYSIS; OPEN CHALLENGES; HEALTH-CARE; OPEN ISSUES	This paper aims to assist the administration departments of medical organisations in making the right decision on selecting a suitable multiclass classification model for acute leukaemia. In this paper, we proposed a framework that will aid these departments in evaluating, benchmarking and ranking available multiclass classification models for the selection of the best one. Medical organisations …	[Alsalem, M. A.; Zaidan, A. A.; Zaidan, B. B.; Albahri, O. S.; Alamoodi, A. H.; Mohammed, K. I.] Univ Pendidikan Sultan Idris, Dept Comp, Tanjong Malim, Perak, Malaysia; [Alsalem, M. A.] Univ Mosul, Coll Adm & Econ, Dept Management Informat Syst, Mosul, Iraq; [Albahri, A. S.] Univ Informat Technol & Commun, Coll Engn, Baghdad, Iraq; [Mohsin, A. H.] Republ Iraq Presidency Minist Estab Martyrs, Bag…	Zaidan, AA (corresponding author), Univ Pendidikan Sultan Idris, Dept Comp, Tanjong Malim, Perak, Malaysia.	mohammed.asum@gmail.com; aws.alaa@gmail.com; bilalbahaa@fskik.upsi.edu.my; osamahsh89@gmail.com; Abdullahalamood@outlook.com; ahmed.bahri1978@gmail.com; ali_hadi182@yahoo.com; khalid_ib81@yahoo.com	Albahri, Osamah Shihab/D-5150-2018; zaidan, aws alaa/F-7289-2010; alamoodi, abdullah/AAZ-8787-2020; Mohammed, Khalid Ibrahim Mohammed K. I./AAC-8428-2020; Alsalem, M.A/AAA-2893-2020; Albahri, A.S./E-7428-2018; zaidan, bilal/AAJ-7841-2021; Mohsin, Ali/A-1386-2019	Albahri, Osamah Shihab/0000-0002-7844-3990; zaidan, aws alaa/0000-0001-6090-0391; Alsalem, M.A/0000-0001-7286-0892; Albahri, A.S./0000-0003-3335-457X; Mohsin, Ali/0000-0001-7673-472X; IBRAHIM, KHALID/0000-0001-7214-5258				145	29	29	0	11	SPRINGER	NEW YORK	ONE NEW YORK PLAZA, SUITE 4600, NEW YORK, NY, UNITED STATES	0148-5598	1573-689X		J MED SYST	J. Med. Syst.	JUL	2019	43	7
J	Lasalvia, P; Prieto-Pinto, L; Moreno, M; Castrilln, J; Romano, G; Garzn-Orjuela, N; Rosselli, D				Lasalvia, P.; Prieto-Pinto, L.; Moreno, M.; Castrillon, J.; Romano, G.; Garzon-Orjuela, N.; Rosselli, D.			International experiences in multicriteria decision analysis (MCDA) for evaluating orphan drugs: a scoping review	EXPERT REVIEW OF PHARMACOECONOMICS & OUTCOMES RESEARCH			English	Review						Health technology assessment; MCDA; multi-criteria decision analysis; orphan disease; orphan drugs; rare disease; scoping review	HEALTH-CARE; RARE DISEASES; FRAMEWORK; POLICIES	Introduction: Orphan diseases are low-prevalence conditions with chronically debilitating or life-threatening consequences. Their treatments are generally called orphan drugs (OD). Health-technology assessment processes have traditionally considered cost-effectiveness analysis (CEA), when making reimbursement and pricing decisions for health-care plans. Valuing OD with standard CEA raises importa…	[Lasalvia, P.] Pontificia Univ Javeriana, NeuroEconomix, Calle 45 9-42 Off 403, Bogota, Colombia; [Prieto-Pinto, L.] NeuroEconomix, Clin Epidemiol, Bogota, Colombia; [Moreno, M.; Castrillon, J.] Novartis Colombia SA, Hlth Econ & Outcome Res, Bogota, Colombia; [Romano, G.; Garzon-Orjuela, N.; Rosselli, D.] NeuroEconomix, Hlth Econ Dept, Bogota, Colombia	Lasalvia, P (corresponding author), Pontificia Univ Javeriana, NeuroEconomix, Calle 45 9-42 Off 403, Bogota, Colombia.	plasalviar@gmail.com		PRIETO, LAURA/0000-0002-9489-2585; , Nathaly/0000-0001-6181-8154; Rosselli, Diego/0000-0003-0960-9480	Novartis de Colombia	This study received funding from Novartis de Colombia.		35	6	6	4	13	TAYLOR & FRANCIS LTD	ABINGDON	2-4 PARK SQUARE, MILTON PARK, ABINGDON OR14 4RN, OXON, ENGLAND	1473-7167	1744-8379		EXPERT REV PHARM OUT	Expert Rev. Pharmacoecon. Outcomes Res.	JUL 4	2019	19	4
J	Guarga, L; Badia, X; Obach, M; Fontanet, M; Prat, A; Vallano, A; Torrent, J; Pontes, C				Guarga, Laura; Badia, Xavier; Obach, Merce; Fontanet, Manel; Prat, Alba; Vallano, Atonio; Torrent, Josep; Pontes, Caridad			Implementing reflective multicriteria decision analysis (MCDA) to assess orphan drugs value in the Catalan Health Service (CatSalut)	ORPHANET JOURNAL OF RARE DISEASES			English	Article						Multi-criteria decision analysis; Catalan healthcare; Orphan drugs; Decision-making	FRAMEWORK	Background: Orphan medicines show some characteristics that hinder the evaluation of their clinical added value. The often low level of evidence available for orphan drugs, together with a high budget impact and an incremental cost-effectiveness ratio many times higher than drugs used for non-orphan diseases, represent challenges in their appraisal and effective access to clinical use. In order t…	[Guarga, Laura; Obach, Merce; Fontanet, Manel; Prat, Alba; Vallano, Atonio; Torrent, Josep; Pontes, Caridad] Serv Catala Salut CatSalut, Area Medicament, Travessera Corts 131-159, Barcelona 08028, Spain; [Guarga, Laura; Badia, Xavier] Omakase Consulting SL, Entenca St 332334 Floor 6,Door 4, Barcelona 08029, Spain; [Fontanet, Manel; Pontes, Caridad] Univ Autonoma Barcelona, Dept Farmacol Terapeut …	Pontes, C (corresponding author), Serv Catala Salut CatSalut, Area Medicament, Travessera Corts 131-159, Barcelona 08028, Spain.; Pontes, C (corresponding author), Univ Autonoma Barcelona, Dept Farmacol Terapeut & Toxicol, Ave Can Domenech 737, Cerdanyola Del Valles 08193, Barcelona, Spain.	laura.guarga@catsalut.cat; cpontes@catsalut.cat	Pontes, Caridad/L-5131-2013	Pontes, Caridad/0000-0002-3274-6048	CatSalut	CatSalut funded the development of this study.		11	7	7	0	2	BMC	LONDON	CAMPUS, 4 CRINAN ST, LONDON N1 9XW, ENGLAND	1750-1172			ORPHANET J RARE DIS	Orphanet J. Rare Dis.	JUN 27	2019	14
J	Lopez-Bastida, J; Ramos-Goni, JM; Aranda-Reneo, I; Taruscio, D; Magrelli, A; Kanavos, P				Lopez-Bastida, Julio; Manuel Ramos-Goni, Juan; Aranda-Reneo, Isaac; Taruscio, Domenica; Magrelli, Armando; Kanavos, Panos			Using a stated preference discrete choice experiment to assess societal value from the perspective of patients with rare diseases in Italy	ORPHANET JOURNAL OF RARE DISEASES			English	Article						Discrete choice experiment; Cystic fibrosis; Haemophilia; Decision making; Rare disease; Orphan drugs; Italy	MULTICRITERIA DECISION-ANALYSIS; HEALTH-CARE	BackgroundDecision makers have huge problems when attempting to attribute social value to the improvements achieved by new drugs, especially when considering the use of orphan drugs for rare diseases. We present the results of a pilot study aimed to investigate patient preferences regarding public funding for drugs used to treat rare diseases.MethodsAn online questionnaire was used as a discrete …	[Lopez-Bastida, Julio] Univ Castilla La Mancha, Fac Hlth Sci, Toledo, Spain; [Manuel Ramos-Goni, Juan] Axent Solut, Tacoronte, Spain; [Aranda-Reneo, Isaac] Univ Castilla La Mancha, Fac Social Sci, Toledo, Spain; [Taruscio, Domenica] Ist Super Sanita, Rome, Italy; [Magrelli, Armando] Univ Rome, Fac Pharm, Rome, Italy; [Kanavos, Panos] London Sch Econ & Polit Sci, Dept Social Policy & Med Technol, …	Lopez-Bastida, J (corresponding author), Univ Castilla La Mancha, Fac Hlth Sci, Toledo, Spain.	julio.lopezbastida@uclm.es	Magrelli, Armando/A-5478-2010; Aranda-Reneo, Isaac/F-5181-2013; Aranda-Reneo, Isaac/K-6531-2017; Magrelli, Armando/K-4330-2019	Magrelli, Armando/0000-0002-5036-3710; Aranda-Reneo, Isaac/0000-0002-7311-2615; Magrelli, Armando/0000-0002-5036-3710	European UnionEuropean Commission [305983]	This project has received funding from the European Union's FP7-HEALTH-2012-INNOVATION-1 research and innovation programme under grant agreement No 305983.		17	5	5	0	1	BMC	LONDON	CAMPUS, 4 CRINAN ST, LONDON N1 9XW, ENGLAND	1750-1172			ORPHANET J RARE DIS	Orphanet J. Rare Dis.	JUN 26	2019	14
J	Baltaxe, E; Cano, I; Herranz, C; Barberan-Garcia, A; Hernandez, C; Alonso, A; Arguis, MJ; Bescos, C; Burgos, F; Cleries, M; Contel, JC; de Batlle, J; Islam, K; Kaye, R; Lahr, M; Martinez-Palli, G; Miralles, F; Moharra, M; Monterde, D; Piera, J; Rios, J; Rodriguez, N; Ron, R; Rutten-van Molken, M; Salas, T; Santaeugenia, S; Schonenberg, H; Solans, O; Torres, G; Vargiu, E; Vela, E; Roca, J				Baltaxe, Erik; Cano, Isaac; Herranz, Carmen; Barberan-Garcia, Anael; Hernandez, Carme; Alonso, Albert; Jose Arguis, Maria; Bescos, Cristina; Burgos, Felip; Cleries, Montserrat; Carles Contel, Joan; de Batlle, Jordi; Islam, Kamrul; Kaye, Rachelle; Lahr, Maarten; Martinez-Palli, Graciela; Miralles, Felip; Moharra, Montserrat; Monterde, David; Piera, Jordi; Rios, Jose; Rodriguez, Nuria; Ron, Reut; R…			Evaluation of integrated care services in Catalonia: population-based and service-based real-life deployment protocols	BMC HEALTH SERVICES RESEARCH			English	Article						Chronic patients; Integrated care services; Multimorbidity; Service transferability; Home hospitalization; Prehabilitation; Digital tools; Implementation science; Risk assessment; Multi-criteria decision analysis	TRIPLE AIM; HEALTH; MORBIDITY; PROGRAMS; QUALITY	BackgroundComprehensive assessment of integrated care deployment constitutes a major challenge to ensure quality, sustainability and transferability of both healthcare policies and services in the transition toward a coordinated service delivery scenario. To this end, the manuscript articulates four different protocols aiming at assessing large-scale implementation of integrated care, which are b…	[Baltaxe, Erik; Cano, Isaac; Herranz, Carmen; Barberan-Garcia, Anael; Hernandez, Carme; Alonso, Albert; Jose Arguis, Maria; Burgos, Felip; Martinez-Palli, Graciela; Roca, Josep] Univ Barcelona, Hosp Clin Barcelona, Inst Invest Biomed August Pi & Sunyer IDIBAPS, Barcelona, Spain; [Baltaxe, Erik; Cano, Isaac; Barberan-Garcia, Anael; Hernandez, Carme; Alonso, Albert; Jose Arguis, Maria; Burgos, Feli…	Baltaxe, E; Roca, J (corresponding author), Univ Barcelona, Hosp Clin Barcelona, Inst Invest Biomed August Pi & Sunyer IDIBAPS, Barcelona, Spain.	baltaxe@clinic.cat; jroca@clinic.cat	Cano, Isaac/M-8507-2019; Jimenez, Jordi Piera/AAQ-1297-2020; Burgos, Felip/E-5734-2015; Molken, Maureen Rutten-van/X-8712-2019; Avila, Nuria Rodriguez/D-4465-2014; Lahr, Maarten/AAM-1282-2020; Rios, Jose/AAZ-2341-2020; Roca, Josep/J-2583-2015	Cano, Isaac/0000-0003-2938-7459; Jimenez, Jordi Piera/0000-0001-6471-9979; Burgos, Felip/0000-0002-4938-4581; Molken, Maureen Rutten-van/0000-0001-8706-3159; Avila, Nuria Rodriguez/0000-0001-9746-2495; Rios, Jose/0000-0002-0716-8784; Lahr, Maarten/0000-0001-7265-2612; Baltaxe, Erik/0000-0003-2353-3822; Santaeugenia Gonzalez, Sebastia J/0000-0002-2725-4065; Vela, Emili/0000-0002-8736-5365; Roca, J…	European Union's Horizon 2020 Research and Innovation Programme [GA-689802 CONNECARE, GA-634288 SELFIE]; European Union's Health Programme [GA-709770]; Generalitat de Catalunya (CERCA programme); European Regional Development FundEuropean Commission; FEDER (NEXTCARE project COMRDI15, NextHealth RIS3Cat Community); Generalitat de CatalunyaGeneralitat de Catalunya [2017 SGR-617]	This work was supported by the European Union's Horizon 2020 Research and Innovation Programme (under grant agreements no GA-689802 CONNECARE and GA-634288 SELFIE), the European Union's Health Programme (grant agreement no GA-709770 Act at Scale), the Generalitat de Catalunya (CERCA programme and 2017 SGR-617 specific grant) and the European Regional Development Fund, FEDER (NEXTCARE project COMR…		49	11	11	0	5	BMC	LONDON	CAMPUS, 4 CRINAN ST, LONDON N1 9XW, ENGLAND		1472-6963		BMC HEALTH SERV RES	BMC Health Serv. Res.	JUN 11	2019	19
J	Aung, TS; Luan, SJ; Xu, QY				Aung, Thiri Shwesin; Luan, Shengji; Xu, Qiyong			Application of multi-criteria-decision approach for the analysis of medical waste management systems in Myanmar	JOURNAL OF CLEANER PRODUCTION			English	Article						Healthcare waste management; MCDA; AHP; ANP; Myanmar	GENERATION RATES; ALTERNATIVES	Health-care services inevitably create medical waste that may become hazardous to public health and the environment. Nonetheless, a comprehensive and standardized evaluation framework to assess the status of medical waste management is currently lacking. This research developed a novel healthcare Waste Management evaluation framework based upon the World Health Organization (WHO) guidelines on th…	[Aung, Thiri Shwesin; Luan, Shengji; Xu, Qiyong] Peking Univ, Shenzhen Grad Sch, Shenzhen Engn Lab Ecoefficient Polysilicate Mat, Sch Environm & Energy, Shenzhen 518055, Peoples R China	Xu, QY (corresponding author), Peking Univ, Shenzhen Grad Sch, Shenzhen Engn Lab Ecoefficient Polysilicate Mat, Sch Environm & Energy, Shenzhen 518055, Peoples R China.	qiyongxu@pkusz.edu.cn	Xu, Qiyong/T-6924-2019; Aung, Thiri/C-7641-2017	Aung, Thiri/0000-0002-9262-531X; Xu, Qiyong/0000-0002-9396-9958	National Key R&D Program of China [2018YFC1902903]; Shenzhen Municipal Development and Reform Commission (Discipline construction of watershed ecological engineering)	This research was supported by National Key R&D Program of China (2018YFC1902903) and Shenzhen Municipal Development and Reform Commission (Discipline construction of watershed ecological engineering).		47	26	27	2	41	ELSEVIER SCI LTD	OXFORD	THE BOULEVARD, LANGFORD LANE, KIDLINGTON, OXFORD OX5 1GB, OXON, ENGLAND	0959-6526	1879-1786		J CLEAN PROD	J. Clean Prod.	JUN 10	2019	222
J	Mishra, S; Sahu, PK; Sarkar, AK; Mehran, B; Sharma, S				Mishra, Sushreeta; Sahu, Prasanta K.; Sarkar, Ashoke K.; Mehran, Babak; Sharma, Satish			Geo-spatial site suitability analysis for development of health care units in rural India: Effects on habitation accessibility, facility utilization and zonal equity in facility distribution	JOURNAL OF TRANSPORT GEOGRAPHY			English	Article						Health-care unit; Location allocation; Accessibility; Maximize coverage location problem; Multi-criteria decision making; Spatial efficiency; Rural health	ACCESS; HOSPITALS	The development of health care facilities in a nation improves the quality of life of its citizens, and enhances their efficiency and productivity; eventually, reducing poverty. This paper proposed a methodology that uses GIS and multi-criteria decision-making technique for development of health care units (HCUs), to attain spatial efficiency in the distribution of facilities. The methodology ass…	[Mishra, Sushreeta; Mehran, Babak] Univ Manitoba, Fac Engn, Civil Engn, Winnipeg, MB R3T 2N2, Canada; [Sahu, Prasanta K.] Birla Inst Technol & Sci Pilani, Dept Civil Engn, Hyderabad 500078, Telangana, India; [Sarkar, Ashoke K.] Birla Inst Technol & Sci Pilani, Dept Civil Engn, Pilani 333031, Rajasthan, India; [Sharma, Satish] Univ Regina, Fac Engn & Appl Sci, Regina, SK S4S 0A2, Canada	Sahu, PK (corresponding author), Birla Inst Technol & Sci Pilani, Dept Civil Engn, Hyderabad 500078, Telangana, India.	sushreeta.mishra9@gmail.com; prasantsahu222@gmail.com; aksarkar@pilani.bits-pilani.ac.in; Babak.Mehran@umanitoba.ca; Satish.Sharma@uregina.ca	Sahu, Prasanta K./K-8303-2016	Sahu, Prasanta K./0000-0002-4309-5631; Mehran, Babak/0000-0003-4440-3226				50	5	5	0	8	ELSEVIER SCI LTD	OXFORD	THE BOULEVARD, LANGFORD LANE, KIDLINGTON, OXFORD OX5 1GB, OXON, ENGLAND	0966-6923	1873-1236		J TRANSP GEOGR	J. Transp. Geogr.	JUN	2019	78
J	Blythe, R; Naidoo, S; Abbott, C; Bryant, G; Dines, A; Graves, N				Blythe, Robin; Naidoo, Shamesh; Abbott, Cameron; Bryant, Geoffrey; Dines, Amanda; Graves, Nicholas			Development and pilot of a multicriteria decision analysis (MCDA) tool for health services administrators	BMJ OPEN			English	Article							CARE; STRATEGIES; CRITERIA	Introduction Health administration is complex and serves many masters. Value, quality, infrastructure and reimbursement are just a sample of the competing interests influencing executive decision-making. This creates a need for decision processes that are rational and holistic. Methods We created a multicriteria decision analysis tool to evaluate six fields of healthcare provision: return on inve…	[Blythe, Robin; Graves, Nicholas] Queensland Univ Technol, Sch Publ Hlth & Social Work, Inst Hlth & Biomed Innovat, Australian Ctr Hlth Serv Innovat, Brisbane, Qld, Australia; [Naidoo, Shamesh; Abbott, Cameron; Bryant, Geoffrey; Dines, Amanda] Royal Brisbane & Womens Hosp, Herston, Qld, Australia	Blythe, R (corresponding author), Queensland Univ Technol, Sch Publ Hlth & Social Work, Inst Hlth & Biomed Innovat, Australian Ctr Hlth Serv Innovat, Brisbane, Qld, Australia.	robin.blythe@qut.edu.au		Blythe, Robin/0000-0002-3643-4332; Graves, Nicholas/0000-0002-5559-3267				20	1	1	0	0	BMJ PUBLISHING GROUP	LONDON	BRITISH MED ASSOC HOUSE, TAVISTOCK SQUARE, LONDON WC1H 9JR, ENGLAND	2044-6055			BMJ OPEN	BMJ Open	JUN	2019	9	4
J	Incerti, D; Curtis, JR; Shafrin, J; Lakdawalla, DN; Jansen, JP				Incerti, Devin; Curtis, Jeffrey R.; Shafrin, Jason; Lakdawalla, Darius N.; Jansen, Jeroen P.			A Flexible Open-Source Decision Model for Value Assessment of Biologic Treatment for Rheumatoid Arthritis	PHARMACOECONOMICS			English	Article							COST-EFFECTIVENESS ANALYSIS; DISEASE-ACTIVITY INDEX; QUALITY-OF-LIFE; HEALTH; TOCILIZUMAB; MORTALITY; VALIDATION; RECOMMENDATIONS; ETANERCEPT; ADALIMUMAB	ObjectiveThe nature of model-based cost-effectiveness analysis can lead to disputes in the scientific community. We propose an iterative and collaborative approach to model development by presenting a flexible open-source simulation model for rheumatoid arthritis (RA), accessible to both technical and non-technical end-users.MethodsThe RA model is a discrete-time individual patient simulation wit…	[Incerti, Devin; Shafrin, Jason; Jansen, Jeroen P.] Innovat & Value Initiat, 11100 Santa Mon Blvd,Suite 500, Los Angeles, CA 90025 USA; [Curtis, Jeffrey R.] Univ Alabama Birmingham, Div Clin Immunol & Rheumatol, Birmingham, AL 35294 USA; [Lakdawalla, Darius N.] Univ Southern Calif, Schaeffer Ctr Hlth Policy & Econ, Los Angeles, CA USA; [Jansen, Jeroen P.] Stanford Univ, Sch Med, Dept Hlth Res & P…	Jansen, JP (corresponding author), Innovat & Value Initiat, 11100 Santa Mon Blvd,Suite 500, Los Angeles, CA 90025 USA.; Jansen, JP (corresponding author), Stanford Univ, Sch Med, Dept Hlth Res & Policy Epidemiol, Stanford, CA 94305 USA.	jeroen.jansen@thevalueinitiative.org	Lakdawalla, Darius/AAM-3734-2021; Shafrin, Jason/AAI-7041-2020; Incerti, Devin/ABD-8096-2020	Lakdawalla, Darius/0000-0001-5934-8042; Shafrin, Jason/0000-0001-8444-5979; Jansen, Jeroen Paul/0000-0003-2686-9217	Innovation and Value Initiative (IVI), a multi-stakeholder research initiative	This research was funded through the Innovation and Value Initiative (IVI), a multi-stakeholder research initiative.		60	10	10	0	6	ADIS INT LTD	NORTHCOTE	5 THE WAREHOUSE WAY, NORTHCOTE 0627, AUCKLAND, NEW ZEALAND	1170-7690	1179-2027		PHARMACOECONOMICS	Pharmacoeconomics	JUN	2019	37	6
J	Zhu, T; Luo, L; Liao, HC; Zhang, XL; Shen, WW				Zhu, Ting; Luo, Li; Liao, Huchang; Zhang, Xinli; Shen, Wenwu			A hybrid multi-criteria decision making model for elective admission control in a Chinese public hospital	KNOWLEDGE-BASED SYSTEMS			English	Article						Fuzzy sets; Fuzzy systems; Medical decision-making; Medical expert systems; Medical services	POSSIBILISTIC OPTIMIZATION FRAMEWORK; FUZZY VIKOR; ALLOCATION; MANAGEMENT; TOOL	In healthcare service systems, patients are not always served in the order they arrive, but are ranked with respect to their relative importance and urgency to the service system. We consider such a system where elective admission requests backlogged on a list wait to be assigned inpatient beds. To consolidate the performance of Classified Diagnose and Treatment in China, determining an optimal a…	[Zhu, Ting] Sichuan Univ, West China Hosp, West China Biomed Big Data Ctr, Chengdu 610064, Sichuan, Peoples R China; [Luo, Li; Liao, Huchang; Zhang, Xinli] Sichuan Univ, Business Sch, Chengdu 610064, Sichuan, Peoples R China; [Shen, Wenwu] Sichuan Univ, West China Hosp, Outpatient Dept, Chengdu 610064, Sichuan, Peoples R China	Liao, HC (corresponding author), Sichuan Univ, Business Sch, Chengdu 610064, Sichuan, Peoples R China.	liaohuchang@163.com	Liao, Huchang/F-9716-2015	Liao, Huchang/0000-0001-8278-3384; Zhu, Ting/0000-0001-6273-8148	National Natural Science Foundation of ChinaNational Natural Science Foundation of China (NSFC) [71532007, 71501135, 71771156]; Department of Science and Technology of Sichuan Province [2016FZ0080]	This research is supported by National Natural Science Foundation of China (No.71532007, No.71501135, No.71771156), Department of Science and Technology of Sichuan Province (No. 2016FZ0080).		39	15	15	3	29	ELSEVIER	AMSTERDAM	RADARWEG 29, 1043 NX AMSTERDAM, NETHERLANDS	0950-7051	1872-7409		KNOWL-BASED SYST	Knowledge-Based Syst.	JUN 1	2019	173
J	Carnero, MC; Gomez, A				Carmen Carnero, Maria; Gomez, Andres			Optimization of Decision Making in the Supply of Medicinal Gases Used in Health Care	SUSTAINABILITY			English	Article						medicinal gases systems; heath care organization; MACBETH approach; fuzzy analytic hierarchy process	ANALYTIC HIERARCHY PROCESS; EXTENT ANALYSIS METHOD; OPTIMUM MAINTENANCE STRATEGY; POLICY SELECTION; FUZZY AHP; PRIORITIZATION; SYSTEMS; MCDM; FRAMEWORK; DEVICES	Systems that supply medicinal gasesoxygen, nitrous oxide and medical airserve all care units of a hospital; for example, they feed distribution systems for operating theatres, neonatal and pediatric units, dialysis, X-ray, casualty, special tests, outpatients, etc. Systems for the provision of medicinal gases are therefore critical in guaranteeing hospital sustainability, since the functionality …	[Carmen Carnero, Maria; Gomez, Andres] Univ Castilla La Mancha, Tech Sch Ind Engn, E-13071 Ciudad Real, Spain; [Carmen Carnero, Maria] Univ Lisbon, Inst Super Tecn, CEG, P-1049001 Lisbon, Portugal	Carnero, MC (corresponding author), Univ Castilla La Mancha, Tech Sch Ind Engn, E-13071 Ciudad Real, Spain.; Carnero, MC (corresponding author), Univ Lisbon, Inst Super Tecn, CEG, P-1049001 Lisbon, Portugal.	carmen.carnero@uclm.es; andres.gomez@uclm.es						81	2	2	0	4	MDPI	BASEL	ST ALBAN-ANLAGE 66, CH-4052 BASEL, SWITZERLAND	2071-1050			SUSTAINABILITY-BASEL	Sustainability	MAY 2	2019	11	10
J	Percin, S				Percin, Selcuk			A combined fuzzy multicriteria decision-making approach for evaluating hospital website quality	JOURNAL OF MULTI-CRITERIA DECISION ANALYSIS			English	Article						fuzzy DEMATEL; generalized Choquet fuzzy integral (GCFI); hospital service; multicriteria decision-making (MCDM); website quality	WEB SITE QUALITY; SERVICE QUALITY; CUSTOMER SATISFACTION; EVALUATION CRITERIA; MODEL; MANAGEMENT; DEMATEL; AHP; SUCCESS; PREFERENCE	Developments in the health care industry in the last decade have forced companies to improve their website quality with the goal of attaining a sustainable competitive advantage through e-business models. Here, we evaluate and measure the website quality of hospitals while considering the interactions among evaluation criteria. For this purpose, the fuzzy decision making trial and evaluation labo…	[Percin, Selcuk] Karadeniz Tech Univ, Dept Business Adm, TR-61080 Trabzon, Turkey	Percin, S (corresponding author), Karadeniz Tech Univ, Dept Business Adm, TR-61080 Trabzon, Turkey.	selcukpercin@yahoo.com	Percin, Selcuk/B-4808-2008	Percin, Selcuk/0000-0002-5840-7204				61	7	7	2	11	WILEY	HOBOKEN	111 RIVER ST, HOBOKEN 07030-5774, NJ USA	1057-9214	1099-1360		J MULTI-CRITERIA DEC	J. Multi-Criteria Decis. Anal.	MAY	2019	26	3-4
J	Gouglas, D; Marsh, K				Gouglas, Dimitrios; Marsh, Kevin			Prioritizing investments in new vaccines against epidemic infectious diseases: A multi-criteria decision analysis	JOURNAL OF MULTI-CRITERIA DECISION ANALYSIS			English	Article						CEPI; epidemic infectious diseases; health research priority setting; multi-criteria decision analysis; research and development; vaccines	HEALTH-CARE; MCDA	Background In 2016, the Coalition for Epidemic Preparedness Innovations (CEPI) launched a call for proposals (CfP) for vaccine development against Lassa, MERS, and Nipah. CEPI is faced with complex decisions that involve confronting trade-offs between multiple objectives, diverse stakeholder perspectives, and uncertainty in vaccine performance. Objective This study reports on a multi-criteria dec…	[Gouglas, Dimitrios] Norwegian Inst Publ Hlth, Oslo, Norway; [Gouglas, Dimitrios] Epidem Preparedness Innovat, Oslo, Norway; [Marsh, Kevin] Evidera Patient Ctr Res, London, England	Gouglas, D (corresponding author), Norwegian Inst Publ Hlth, Coalit Epidem Preparedness Innovat, POB 123, N-0412 Oslo, Norway.	dimitrios.gouglas@cepi.net			Research Council of Norway through the Global Health and Vaccination Programme (GLOBVAC) [234608]	Research Council of Norway through the Global Health and Vaccination Programme (GLOBVAC), Grant/Award Number: 234608		46	4	4	0	0	WILEY	HOBOKEN	111 RIVER ST, HOBOKEN 07030-5774, NJ USA	1057-9214	1099-1360		J MULTI-CRITERIA DEC	J. Multi-Criteria Decis. Anal.	MAY	2019	26	3-4
J	Brito, VTF; Ferreira, FAF; Perez-Gladish, B; Govindan, K; Meidute-Kavaliauskiene, I				Brito, Veronica T. F.; Ferreira, Fernando A. F.; Perez-Gladish, Blanca; Govindan, Kannan; Meidute-Kavaliauskiene, Ieva			Developing a green city assessment system using cognitive maps and the Choquet Integral	JOURNAL OF CLEANER PRODUCTION			English	Article						Green cities; Sustainability; Social responsibility; MCDA; Cognitive maps; Choquet integral	MULTICRITERIA DECISION-ANALYSIS; LOCATION SELECTION; HEALTH-CARE; URBAN; SPACE; FRAMEWORK; CITIES; ACCESSIBILITY; AREAS; AGGREGATION	Equitable human well-being and environmental concerns in urban areas have, over the years, become increasingly challenging issues. This trend is related to both the complexity inherent in the multiple factors to be considered when evaluating eco-friendly cities (i.e., green cities) and the way this type of city's sustainability depends on many evaluation criteria, which hampers all decision-makin…	[Brito, Veronica T. F.; Ferreira, Fernando A. F.] Univ Inst Lisbon, BRU IUL, ISCTE Business Sch, Ave Forcas Armadas, P-1649026 Lisbon, Portugal; [Ferreira, Fernando A. F.] Univ Memphis, Fogelman Coll Business & Econ, Memphis, TN 38152 USA; [Perez-Gladish, Blanca] Univ Oviedo, E-33006 Oviedo, Asturias, Spain; [Govindan, Kannan] Univ Southern Denmark, Dept Technol & Innovat, Ctr Sustainable Supply …	Govindan, K (corresponding author), Univ Southern Denmark, Dept Technol & Innovat, Ctr Sustainable Supply Chain Engn, Campusvej 55, DK-5230 Odense M, Denmark.	kgov@iti.sdu.dk	Meidute-Kavaliauskiene, Ieva/AAD-6877-2019; Govindan, Kannan/M-5996-2017	Meidute-Kavaliauskiene, Ieva/0000-0003-0435-7632; Govindan, Kannan/0000-0002-6204-1196	Portuguese Foundation for Science and TechnologyPortuguese Foundation for Science and Technology [UID/GES/00315/2013]	This work was partially supported by the Portuguese Foundation for Science and Technology [Grant UID/GES/00315/2013].		80	21	21	2	19	ELSEVIER SCI LTD	OXFORD	THE BOULEVARD, LANGFORD LANE, KIDLINGTON, OXFORD OX5 1GB, OXON, ENGLAND	0959-6526	1879-1786		J CLEAN PROD	J. Clean Prod.	MAY 1	2019	218
J	Abdullah, AH; Holtorf, AP; Al-Hussaini, M; Lemay, J; Alowayesh, M; Kalo, Z				Abdullah, Ali Hadi; Holtorf, Anke-Peggy; Al-Hussaini, Maryam; Lemay, Jacinthe; Alowayesh, Maryam; Kalo, Zoltan			Stakeholder driven development of a multi-criteria decision analysis tool for purchasing off-patent pharmaceuticals in Kuwait	JOURNAL OF PHARMACEUTICAL POLICY AND PRACTICE			English	Article						Kuwait; Pharmaceutical purchasing; MCDA; Multi-source pharmaceuticals; Pharmaceutical policy; Simple multi attribute rating technique; SMART	HEALTH-CARE; DRUGS	Background: In Kuwait, the government is planning to improve the specifications for purchase of medicine and to improve the tendering system intending to slow the growth of the expenditure for medicine and to improve the sustainability of the healthcare system. Multiple Criteria Decision Analysis (MCDA) is a method which can help to assess multiple and sometimes conflicting criteria in the evalua…	[Abdullah, Ali Hadi] Kuwait Pharmaceut Assoc, Kuwait, Kuwait; [Holtorf, Anke-Peggy] Hlth Outcomes Strategies GmbH, Colmarerstr 58, CH-4055 Basel, Switzerland; [Al-Hussaini, Maryam] Publ Author Appl Educ & Training PAAET, Dept Pharmaceut Sci, Coll Hlth Sci, Kuwait, Kuwait; [Lemay, Jacinthe] Kuwait Univ, Dept Pharmacol & Appl Therapeut, Fac Pharm, Kuwait, Kuwait; [Alowayesh, Maryam] Kuwait Univ, De…	Holtorf, AP (corresponding author), Hlth Outcomes Strategies GmbH, Colmarerstr 58, CH-4055 Basel, Switzerland.	Alabdullah@kockw.com; anke.holtorf@health-os.com	Kalo, Zoltan/G-7582-2011	Kalo, Zoltan/0000-0001-7762-2607; Holtorf, Anke-Peggy/0000-0002-4638-5351				22	6	6	0	1	SPRINGERNATURE	LONDON	CAMPUS, 4 CRINAN ST, LONDON, N1 9XW, ENGLAND		2052-3211		J PHARM POLICY PRACT	J. Pharm. Policy Pract.	APR 16	2019	12	1
J	Torkzad, A; Beheshtinia, MA				Torkzad, Ahmad; Beheshtinia, Mohammad Ali			Evaluating and prioritizing hospital service quality	INTERNATIONAL JOURNAL OF HEALTH CARE QUALITY ASSURANCE			English	Article						Healthcare; TOPSIS; Service quality; Multi criteria decision making; ELECTRE; Copeland	MULTICRITERIA DECISION-MAKING; HEALTH-CARE; FUZZY; SYSTEM; TOPSIS; AHP	Purpose Hospital evaluations create competition between healthcare providers. In this study, a multi criteria decision-making (MCDM) method is used to evaluate criteria that affect hospital service quality. The paper aims to discuss these issues. Design/methodology/approach Criteria affecting hospital service quality are identified. Four Iranian public hospitals are evaluated using these criteria…	[Torkzad, Ahmad; Beheshtinia, Mohammad Ali] Semnan Univ, Semnan, Iran	Beheshtinia, MA (corresponding author), Semnan Univ, Semnan, Iran.	beheshtinia@semnan.ac.ir		Beheshtinia, Mohammad Ali/0000-0001-8062-3934				24	11	11	8	15	EMERALD GROUP PUBLISHING LTD	BINGLEY	HOWARD HOUSE, WAGON LANE, BINGLEY BD16 1WA, W YORKSHIRE, ENGLAND	0952-6862	1758-6542		INT J HEALTH CARE Q	Int. J. Health Care Qual. Assur.	MAR 11	2019	32	2
J	Mentzakis, E; Garcia-Goni, M; Sequeira, AR; Paolucci, F				Mentzakis, Emmanouil; Garcia-Goni, Manuel; Sequeira, Ana Rita; Paolucci, Francesco			Equity and efficiency priorities within the Spanish health system: A discrete choice experiment eliciting stakeholders preferences	HEALTH POLICY AND TECHNOLOGY			English	Article						Discrete choice experiment; Priority setting; MCDA; Policy-makers; Mental health; Spain	COST-EFFECTIVENESS; FINANCIAL CRISIS; POLICY-MAKERS; CARE; CRITERIA; ACCOUNTABILITY	Background: The trade-off between efficiency and equity has been largely studied in the health economics literature and for countries with different types of health systems. Even if efficiency and equity are desired, it is not always feasible to attain both simultaneously. In Spain, the National Health System has historically been recognized for its universal access and free of charge provision, …	[Mentzakis, Emmanouil] Univ Southampton, Econ Dept, Social Sci, Southampton SO17 1BJ, Hants, England; [Garcia-Goni, Manuel] Univ Complutense Madrid, Dept Appl & Struct Econ & Hist, Campus Somosaguas, Madrid 28223, Spain; [Sequeira, Ana Rita] Murdoch Univ, Sch Business & Governance, 90 South St, Murdoch, WA 6150, Australia; [Sequeira, Ana Rita] ISCTE Lisbon Univ Inst, CEI IUL Ctr Int Studies, Av F…	Paolucci, F (corresponding author), Univ Newcastle, Newcastle Business Sch, New Space Newcastle, Auckland St & King St, Newcastle, NSW 2300, Australia.; Paolucci, F (corresponding author), Univ Bologna, Sch Econ Stat & Management, Bologna, Italy.	e.mentzakis@soton.ac.uk; mggoni@ucm.es; a.sequeira@murdoch.edu.au; f.paolucci@murdoch.edu.au		Mentzakis, Emmanouil/0000-0003-1761-209X; Garcia-Goni, Manuel/0000-0001-5266-7112; Paolucci, Francesco/0000-0001-6173-5324; Sousa Sequeira, Ana Rita/0000-0001-9009-7499	Instituto de Estudios Fiscales	Manuel Garcia-Goni received financial support from the Instituto de Estudios Fiscales under the research project Evaluating Preferences for Equity and Efficiency among National/Regional Health Policy Makers in Spain and Australia in 2011 and 2012.		34	3	3	1	2	ELSEVIER SCI LTD	OXFORD	THE BOULEVARD, LANGFORD LANE, KIDLINGTON, OXFORD OX5 1GB, OXON, ENGLAND	2211-8837			HEALTH POLICY TECHN	Health Policy Technol.	MAR	2019	8	1
J	Ahmadi, K; Ebrahimi, M				Ahmadi, Khatereh; Ebrahimi, Morteza			A novel algorithm based on information diffusion and fuzzy MADM methods for analysis of damages caused by diabetes crisis	APPLIED SOFT COMPUTING			English	Article						Diabetes; Complications; Risk; DEMATEL; ANP; Fuzzy MADM; Information diffusion	COMPLICATIONS	Diabetes mellitus is one of the most common chronic diseases in the world. A remarkable point about chronic diseases is that patients may be involved in related complications throughout their lifetime. Management and control of chronic diseases are one of the most costly and important issues in the healthcare field due to their long term treatment period. In this paper, the number of patients inv…	[Ahmadi, Khatereh; Ebrahimi, Morteza] Univ Tehran, Fac New Sci & Technol, Tehran, Iran	Ebrahimi, M (corresponding author), Univ Tehran, Fac New Sci & Technol, Tehran, Iran.	khatereh.ahmadi@ut.ac.ir; mo.ebrahimi@ut.ac.ir	Ebrahimi, Morteza/AAU-2628-2020	Ebrahimi, Morteza/0000-0001-7683-443X				28	3	3	0	10	ELSEVIER SCIENCE BV	AMSTERDAM	PO BOX 211, 1000 AE AMSTERDAM, NETHERLANDS	1568-4946	1872-9681		APPL SOFT COMPUT	Appl. Soft. Comput.	MAR	2019	76
J	Nemeth, B; Molnar, A; Bozoki, S; Wijaya, K; Inotai, A; Campbell, JD; Kalo, Z				Nemeth, Bertalan; Molnar, Anett; Bozoki, Sandor; Wijaya, Kalman; Inotai, Andras; Campbell, Jonathan D.; Kalo, Zoltan			Comparison of weighting methods used in multicriteria decision analysis frameworks in healthcare with focus on low- and middle-income countries	JOURNAL OF COMPARATIVE EFFECTIVENESS RESEARCH			English	Review						criteria weighting methods; low- and middle-income countries; MCDA	ANALYTIC HIERARCHY PROCESS; DISCRETE-CHOICE EXPERIMENTS; MULTIPLE CRITERIA; CONJOINT-ANALYSIS; MCDA; AHP	Aim: Criteria weighting is a key element of multicriteria decision analysis that is becoming extensively used in healthcare decision-making. In our narrative review we describe the advantages and disadvantages of various weighting methods. Methods: An assessment of the eight identified primary criteria weighting methods was compiled on domains including their resource requirements, and potential …	[Nemeth, Bertalan; Molnar, Anett; Inotai, Andras; Kalo, Zoltan] Syreon Res Inst, Budapest, Hungary; [Bozoki, Sandor] Hungarian Acad Sci MTA SZTAKI, Inst Comp Sci & Control, Res Grp Operat Res & Decis Syst, Lab Engn & Management Intelligence, Budapest, Hungary; [Bozoki, Sandor] Corvinus Univ Budapest, Dept Operat Res & Actuarial Sci, Budapest, Hungary; [Wijaya, Kalman] Abbott Established Pharmaceu…	Nemeth, B (corresponding author), Syreon Res Inst, Budapest, Hungary.	bertalan.nemeth@syreon.eu	Eszter, Bara/M-8087-2014; Kalo, Zoltan/G-7582-2011	Kalo, Zoltan/0000-0001-7762-2607; Nemeth, Bertalan/0000-0002-6513-5147	Abbott Established Pharmaceutical Division	Financial support for this study was provided in part by a contract with Abbott Established Pharmaceutical Division. The funding agreement ensured the authors' independence in designing the study, interpreting the data, writing and publishing the report. K Wijaya is employed by the sponsor. The authors have no other relevant affiliations or financial involvement with any organization or entity wi…		57	18	18	1	7	FUTURE MEDICINE LTD	LONDON	UNITEC HOUSE, 3RD FLOOR, 2 ALBERT PLACE, FINCHLEY CENTRAL, LONDON, N3 1QB, ENGLAND	2042-6305	2042-6313		J COMP EFFECT RES	J. Comp. Eff. Res.	MAR	2019	8	4
J	Sandman, L; Hofmann, B				Sandman, Lars; Hofmann, Bjorn			Why We Don't Need Unmet Needs! On the Concepts of Unmet Need and Severity in Health-Care Priority Setting	HEALTH CARE ANALYSIS			English	Article						Priority setting; Rationing; Severity; Unmet need	DECISION-ANALYSIS MCDA; TECHNOLOGY-ASSESSMENT; RARE DISEASES; FAIR INNINGS; PREFERENCES; MEDICINES; EQUALITY	In health care priority setting different criteria are used to reflect the relevant values that should guide decision-making. During recent years there has been a development of value frameworks implying the use of multiple criteria, a development that has not been accompanied by a structured conceptual and normative analysis of how different criteria relate to each other and to underlying normat…	[Sandman, Lars] Linkoping Univ, Natl Ctr Prior Setting Hlth Care, Dept Med & Hlth Sci, Linkoping, Sweden; [Hofmann, Bjorn] Norwegian Univ Sci & Technol NTNU Gjovik, Inst Hlth Sci, POB 191, N-2802 Gjovik, Norway; [Hofmann, Bjorn] Univ Oslo, Ctr Med Eth, Oslo, Norway	Sandman, L (corresponding author), Linkoping Univ, Natl Ctr Prior Setting Hlth Care, Dept Med & Hlth Sci, Linkoping, Sweden.	lars.sandman@liu.se; bjoern.hofmann@ntnu.no	Hofmann, Bjorn/AAI-7121-2020	Hofmann, Bjorn/0000-0001-6709-4265; Sandman, Lars/0000-0003-0987-7653				50	5	5	0	2	SPRINGER	DORDRECHT	VAN GODEWIJCKSTRAAT 30, 3311 GZ DORDRECHT, NETHERLANDS	1065-3058	1573-3394		HEALTH CARE ANAL	Health Care Anal.	MAR	2019	27	1
J	Liu, YP; Yang, YT; Liu, Y; Tzeng, GH				Liu, Yupeng; Yang, Yutao; Liu, Yue; Tzeng, Gwo-Hshiung			Improving Sustainable Mobile Health Care Promotion: A Novel Hybrid MCDM Method	SUSTAINABILITY			English	Article						mobile health; consumer adoption; Internet of Things (IoT); multiple criteria decision making (MCDM); sustainability	INFORMATION-TECHNOLOGY; PATIENTS ACCEPTANCE; DEMATEL TECHNIQUE; ADOPTION; MODEL; SELECTION; SERVICES; PERCEPTIONS; VIKOR; DETERMINANTS	Identifying the key influencing factors that affected users' adoption of sustainable mobile health care and improving alternative mobile health services continuously can help ordinary consumers (especially vulnerable populations) use extensive health resources cheaply and conveniently; which can increase the quality and equity of health services; so as to promote the sustainable development of me…	[Liu, Yupeng; Yang, Yutao; Liu, Yue] Harbin Inst Technol, Sch Econ & Management, Weihai City 264209, Peoples R China; [Tzeng, Gwo-Hshiung] Natl Taipei Univ, Coll Publ Affairs, Grad Inst Urban Planning, 151 Univ Rd, New Taipei 23741, Taiwan	Liu, YP; Yang, YT (corresponding author), Harbin Inst Technol, Sch Econ & Management, Weihai City 264209, Peoples R China.	liuyupeng@hit.edu.cn; 17s030169@stu.hit.edu.cn; liuyupeng@hit.edu.cn; ghtzeng@gm.ntpu.edu.tw		Yang, Yutao/0000-0001-8082-5499	13th Five-Year Plan of Education Science in Shandong Province: Research on competency assessment and ability improvement path for teachers of innovation and entrepreneurship [BYG12017017]	The 13th Five-Year Plan of Education Science in Shandong Province: Research on competency assessment and ability improvement path for teachers of innovation and entrepreneurship (BYG12017017).		101	10	10	0	7	MDPI	BASEL	ST ALBAN-ANLAGE 66, CH-4052 BASEL, SWITZERLAND	2071-1050			SUSTAINABILITY-BASEL	Sustainability	FEB 1	2019	11	3
J	Romero, I; Carnero, MC				Romero, Isabel; Carmen Carnero, Maria			Environmental assessment in health care organizations	ENVIRONMENTAL SCIENCE AND POLLUTION RESEARCH			English	Article						Health care organization; Environment; Sustainability; Environmental management system; Environmental assessment; Analytical hierarchy process; Multi-criteria decision making	SUSTAINABILITY ASSESSMENT; LCA METHOD; PERFORMANCE; TOOLS; METHODOLOGY; IMPROVEMENT; INDICATORS; DECISION; SYSTEM; RISK	The aim of this research is to design a multi-criteria model for environmental assessment of health care organizations. This is a model which guarantees the objectivity of the results obtained, is easy to apply, and incorporates a series of criteria, and their corresponding descriptors, relevant to the internal environmental auditing processes of the hospital. Furthermore, judgments were given by…	[Romero, Isabel; Carmen Carnero, Maria] Univ Castilla La Mancha, Tech Sch Ind Engn, Business Adm, Avda Camilo Jose Cela S-N, E-13071 Ciudad Real, Spain	Romero, I (corresponding author), Univ Castilla La Mancha, Tech Sch Ind Engn, Business Adm, Avda Camilo Jose Cela S-N, E-13071 Ciudad Real, Spain.	Isabel.Romero3@alu.uclm.es			Junta de Comunidades de Castilla-La ManchaJunta de Comunidades de Castilla-La Mancha; European Regional Development FundEuropean Commission [PPII-2014-013-P]	This research was supported by the Junta de Comunidades de Castilla-La Mancha and the European Regional Development Fund under grant number PPII-2014-013-P.		54	6	6	1	17	SPRINGER HEIDELBERG	HEIDELBERG	TIERGARTENSTRASSE 17, D-69121 HEIDELBERG, GERMANY	0944-1344	1614-7499		ENVIRON SCI POLLUT R	Environ. Sci. Pollut. Res.	FEB	2019	26	4
J	Rello, J; Eshwara, VK; Lagunes, L; Alves, J; Wunderink, RG; Conway-Morris, A; Rojas, JN; Alp, E; Zhang, ZH				Rello, Jordi; Eshwara, Vandana Kalwaje; Lagunes, Leo; Alves, Joana; Wunderink, Richard G.; Conway-Morris, Andrew; Nicolas Rojas, Jose; Alp, Emine; Zhang, Zhongheng			A global priority list of the TOp TEn resistant Microorganisms (TOTEM) study at intensive care: a prioritization exercise based on multi-criteria decision analysis	EUROPEAN JOURNAL OF CLINICAL MICROBIOLOGY & INFECTIOUS DISEASES			English	Article						Multidrug-resistant bacteria; Infection control; Colonization; Prevention; Research; Antimicrobials; Intensive care; Sepsis	ANTIMICROBIAL RESISTANCE; INFECTIONS; BACTERIA; ANTIBIOTICS; PERSISTENCE	The World Health Organization (WHO) proposed a global priority pathogen list (PPL) of multidrug-resistant (MDR) bacteria. Our current objective was to provide global expert ranking of the most serious MDR bacteria present at intensive care units (ICU) that have become a threat in clinical practice. A proposal addressing a PPL for ICU, arising from the WHO Global PPL, was developed. Based on the s…	[Rello, Jordi] CIBERES, CIBER Enfermedades Resp, Barcelona, Spain; [Rello, Jordi; Lagunes, Leo] VHIR, Barcelona, Spain; [Eshwara, Vandana Kalwaje] Manipal Acad Higher Educ, Kasturba Med Coll, Dept Microbiol, Manipal, Karnataka, India; [Alves, Joana] Sao Joao Hosp Ctr, Infect Dis, Porto, Portugal; [Wunderink, Richard G.] Northwestern Univ, Feinberg Sch Med, Pulm & Crit Care, Chicago, IL 60611 USA;…	Rello, J (corresponding author), CIBERES, CIBER Enfermedades Resp, Barcelona, Spain.; Rello, J (corresponding author), VHIR, Barcelona, Spain.	jrello@crips.es	Rello, Jordi/P-2402-2019; Morris, Andrew Conway/B-8644-2012; Zhang, Zhongheng/E-1282-2011	Rello, Jordi/0000-0003-0676-6210; Morris, Andrew Conway/0000-0002-3211-3216; Zhang, Zhongheng/0000-0002-2336-5323	Centro de Investigacion Biomedica en Red de Enfermedades Respiratorias (CIBERES), Instituto de Salud Carlos III, Madrid, Spain; Observership Programme from ESCMID, Basel, Switzerland	The study was funded in part by Centro de Investigacion Biomedica en Red de Enfermedades Respiratorias (CIBERES), Instituto de Salud Carlos III, Madrid, Spain, and Observership Programme from ESCMID, Basel, Switzerland.		24	34	35	1	9	SPRINGER	NEW YORK	233 SPRING ST, NEW YORK, NY 10013 USA	0934-9723	1435-4373		EUR J CLIN MICROBIOL	Eur. J. Clin. Microbiol. Infect. Dis.	FEB	2019	38	2
J	Abdel-Basset, M; Manogaran, G; Gamal, A; Smarandache, F				Abdel-Basset, Mohamed; Manogaran, Gunasekaran; Gamal, Abduallah; Smarandache, Florentin			A Group Decision Making Framework Based on Neutrosophic TOPSIS Approach for Smart Medical Device Selection	JOURNAL OF MEDICAL SYSTEMS			English	Article						Bipolar neutrosophic numbers; Smart medical devices; Group decision making; TOPSIS method; Multi criteria decision making	SETS; MANAGEMENT; AHP	Advances in the medical industry has become a major trend because of the new developments in information technologies. This research offers a novel approach for estimating the smart medical devices (SMDs) selection process in a group decision making (GDM) in a vague decision environment. The complexity of the selected decision criteria for the smart medical devices is a significant feature of thi…	[Abdel-Basset, Mohamed; Gamal, Abduallah] Zagazig Univ, Fac Comp & Informat, Dept Operat Res, Sharqiyah, Egypt; [Manogaran, Gunasekaran] Univ Calif Davis, Davis, CA 95616 USA; [Smarandache, Florentin] Univ New Mexico, Math & Sci Dept, Gallup, NM 87301 USA	Abdel-Basset, M (corresponding author), Zagazig Univ, Fac Comp & Informat, Dept Operat Res, Sharqiyah, Egypt.	analyst_mohamed@zu.edu.eg; gmanogaran@ucdavis.edu; abduallahgamal@gmail.com; smarand@unm.edu	Smarandache, Florentin/K-3160-2013; Abdel-Basset, Mohamed/AAH-2833-2019; Gamal, Abduallah/ABI-5916-2020	Smarandache, Florentin/0000-0002-5560-5926; Abdel-Basset, Mohamed/0000-0003-1102-1387; Gamal, Abduallah/0000-0002-3819-0714				33	88	88	5	22	SPRINGER	NEW YORK	ONE NEW YORK PLAZA, SUITE 4600, NEW YORK, NY, UNITED STATES	0148-5598	1573-689X		J MED SYST	J. Med. Syst.	FEB	2019	43	2
J	Pehlivan, NY; Gursoy, Z				Pehlivan, Nimet Yapici; Guersoy, Zeynep			Determination of individuals' life satisfaction levels living in Turkey by FMCDM methods	KYBERNETES			English	Article						Decision-making; Optimization techniques; Operational research; Knowledge management; Fuzzy logic; Fuzzy multi-criteria-decision-making	DECISION-MAKING TECHNIQUES; FUZZY MULTIPLE CRITERIA; MCDM APPROACH; TOPSIS; HAPPINESS; MULTIMOORA; DESIGN; AHP	Purpose - This study aims to determine the ranking of the 81 provinces at the NUTS-3 level in Turkey with respect to the personal satisfaction and public services satisfaction by applying Fuzzy Multi-Criteria Decision-Making methods to the Life Satisfaction Survey Results. Design/methodology/approach - Fuzzy TOPSIS, Fuzzy MULTIMOORA and Fuzzy ARAS are implemented to assess life satisfaction of th…	[Pehlivan, Nimet Yapici] Selcuk Univ, Dept Stat, Konya, Turkey; [Guersoy, Zeynep] Turkiye Istat Kurumu, Ankara, Turkey	Pehlivan, NY (corresponding author), Selcuk Univ, Dept Stat, Konya, Turkey.	nimet@selcuk.edu.tr	Pehlivan, Nimet Yapici/AAE-3110-2020; pehlivan, nimet yapici/I-2847-2013	Pehlivan, Nimet Yapici/0000-0002-7094-8097;				64	2	2	0	4	EMERALD GROUP PUBLISHING LTD	BINGLEY	HOWARD HOUSE, WAGON LANE, BINGLEY BD16 1WA, W YORKSHIRE, ENGLAND	0368-492X	1758-7883		KYBERNETES	Kybernetes		2019	48	8
[truncated: 245 more rows]
[truncated: 17 more columns]

## Sheet: Additional file 2
Index	Number of the publication
only SCI-EXPANDED	150
only SSCI	49
only ESCI	58
both SCI-EXPANDED and SSCI	203
both SSCI and A&HCI	1
